# Supplementary material for: Genome-Wide Analysis of Copy Number Variation in Vietnamese Local Chickens
Source: Animals (Basel). 2026 Apr 1;16(7):1085. doi: 10.3390/ani16071085 (PMC13072240; doi:10.3390/ani16071085)
Supplement: Supplementary file 1 [file animals-16-01085-s001.zip › Table S1.xlsx]

## Sheet: Primer-Information
Table S1: Primer Sequences Used for qPCR Validation;
No	GGA	Start (bp)	End (bp)	Length (bp)	Type	Primer-ID	Forward (5'-3')	Reverse (5'-3')	Amplicon size (bp)
1	1	46450000	46489869	2990	Gain	T1.1	GCCGTACTCCCTCAAGGAAC	AGCAGATCATGCACGTCAG	175
2	2	53958201	53988740	30539	Gain	T4.1	TCTGGGAAGACTGCTGAAGG	TGTCCCAAGCCATAGTACCC	162
						T4.2	TGCAGATTAGGCTCCTGAGG	TTCCCATGCAACATCGTAGC	163
3
4	Z	7927387	12063208	2149	Gain	T6.2	CGAAAGGGTTTGGCTTCAACC	CCACGTCTAGTTGCCCTTCC	192
5				3290	Gain	T8.2	ACAACAGCCCTTTCTTTGCC	GCCCTGGAGACTGAATGAGG	240
		NM_204305 GAPDH					CTCTGTTGTTGACCTGACCT	CAACCTGGTCCTCTGTGTAT	125
