# Supplementary material for: Genome-Wide Analysis of Copy Number Variation in Vietnamese Local Chickens
Source: Animals (Basel). 2026 Apr 1;16(7):1085. doi: 10.3390/ani16071085 (PMC13072240; doi:10.3390/ani16071085)
Supplement: Supplementary file 1 [file animals-16-01085-s001.zip › Table S2.xlsx]

## Sheet: qPCR Result
		Table S2: qPCR Validation Results of Selected CNVRs
No	GGA	Primer-ID	DDCt	SD	FC
1	1	T1.1	-1887	0.346	3.69
2	2	T4.1	0.765		0.76
3		T4.2	-0.991	0.282	1.99
4	Z	T6.2	-0.71	0.44	1.64
5		T8.2	-1.03	0.317	2.04
