# Supplementary material for: Genome-Wide Analysis of Copy Number Variation in Vietnamese Local Chickens
Source: Animals (Basel). 2026 Apr 1;16(7):1085. doi: 10.3390/ani16071085 (PMC13072240; doi:10.3390/ani16071085)
Supplement: Supplementary file 1 [file animals-16-01085-s001.zip › Table S3.xlsx]

## Sheet: CNV_counts_by_breed
Table S3: CNVR support by breed, reporting the number of individuals carrying each CNVR in DT, CC, and RI
Chr	Start	End	CNV_type	CC	DT	RI
1	100001	700000	deletion	0	1	0
1	1050001	1750000	deletion	0	1	0
1	109150001	109500000	duplication	0	1	0
1	1100001	1450000	deletion	0	2	0
1	1100001	1500000	deletion	0	0	1
1	1100001	1650000	deletion	0	1	2
1	1100001	1700000	deletion	3	3	2
1	1100001	1750000	deletion	1	0	1
1	1100001	1850000	deletion	0	3	0
1	1100001	1900000	deletion	1	0	0
1	1100001	2400000	deletion	1	1	0
1	114050001	114650000	duplication	0	1	0
1	114100001	114650000	duplication	0	1	0
1	116600001	116900000	deletion	1	0	2
1	116650001	116900000	deletion	4	3	3
1	116700001	116800000	deletion	0	1	1
1	116700001	116900000	deletion	0	5	0
1	119950001	120050000	deletion	1	1	0
1	125950001	126050000	deletion	1	6	2
1	142500001	142700000	deletion	0	2	0
1	150001	700000	deletion	1	2	4
1	15350001	15750000	duplication	1	1	0
1	15350001	15800000	duplication	0	1	0
1	154750001	155000000	deletion	0	1	0
1	1900001	2400000	deletion	0	1	0
1	1950001	2100000	deletion	0	1	2
1	1950001	2400000	deletion	4	8	4
1	195200001	195650000	deletion	0	0	2
1	195250001	195650000	deletion	6	12	4
1	197050001	197500000	deletion	0	0	1
1	197050001	197650000	deletion	2	0	0
1	197200001	197400000	deletion	1	2	0
1	197250001	197400000	deletion	0	0	1
1	199000001	199850000	duplication	1	0	0
1	199050001	199850000	duplication	1	2	0
1	2000001	2400000	deletion	1	0	0
1	2300001	2400000	deletion	0	0	1
1	2400001	3100000	duplication	0	2	0
1	250001	700000	deletion	0	3	0
1	300001	650000	deletion	0	1	0
1	300001	700000	deletion	2	2	1
1	350001	700000	deletion	1	0	0
1	3550001	3650000	deletion	0	2	1
1	450001	650000	deletion	0	1	0
1	450001	700000	deletion	2	1	0
1	500001	700000	deletion	0	0	1
1	76500001	76800000	deletion	0	1	2
1	76550001	76750000	deletion	0	0	1
1	76550001	76900000	deletion	1	1	0
1	78200001	79200000	duplication	1	0	0
1	79800001	79950000	deletion	0	2	1
1	79800001	80000000	deletion	0	1	1
1	80200001	80350000	deletion	1	0	0
1	80200001	80400000	deletion	3	3	1
1	85150001	85450000	deletion	0	0	1
1	85150001	85500000	deletion	0	2	2
1	85200001	85500000	deletion	2	2	3
1	85300001	85450000	deletion	1	1	0
1	85300001	85500000	deletion	0	1	0
2	100350001	100800000	duplication	0	1	0
2	1	1050000	duplication	1	0	0
2	114750001	115100000	duplication	1	1	0
2	119550001	119700000	deletion	2	0	3
2	119550001	119750000	deletion	2	2	0
2	120300001	120600000	deletion	6	11	6
2	122650001	123100000	duplication	0	1	0
2	122650001	123150000	duplication	0	1	0
2	122650001	123200000	duplication	1	1	0
2	127650001	128250000	duplication	0	2	0
2	127850001	128200000	duplication	3	0	0
2	127900001	128250000	duplication	0	1	0
2	128950001	129050000	deletion	0	0	1
2	144950001	145600000	duplication	0	1	0
2	145000001	145600000	duplication	0	2	0
2	146800001	147400000	duplication	0	1	0
2	146900001	147400000	duplication	1	0	0
2	147450001	148050000	duplication	0	1	0
2	148350001	148500000	deletion	1	0	0
2	148350001	149800000	deletion	0	1	0
2	148550001	149650000	deletion	0	1	0
2	148600001	149800000	deletion	5	2	5
2	148650001	149800000	deletion	1	7	1
2	148700001	148950000	deletion	0	1	0
2	148950001	149800000	deletion	0	1	0
2	149700001	149800000	deletion	0	1	0
2	150100001	150450000	deletion	0	1	1
2	150100001	150600000	deletion	0	2	0
2	150100001	150650000	deletion	2	3	0
2	150100001	150800000	deletion	0	1	0
2	150100001	151200000	deletion	0	1	0
2	150100001	152150000	deletion	0	0	1
2	150200001	150450000	deletion	1	1	1
2	150200001	150600000	deletion	0	0	1
2	150200001	150650000	deletion	2	2	0
2	150200001	151250000	deletion	0	0	1
2	150200001	151300000	deletion	0	0	1
2	150250001	150600000	deletion	0	1	0
2	150250001	151300000	deletion	1	0	0
2	151050001	151250000	deletion	1	2	1
2	151100001	151250000	deletion	1	1	0
2	151150001	151250000	deletion	0	1	0
2	151600001	152050000	deletion	0	1	0
2	151600001	152150000	deletion	0	1	3
2	1	600000	duplication	1	0	0
2	1	650000	duplication	1	0	0
2	1	700000	duplication	1	0	0
2	200001	850000	duplication	0	1	0
2	22300001	22950000	duplication	1	0	0
2	22350001	22950000	duplication	0	2	0
2	250001	950000	duplication	1	0	0
2	49050001	49150000	deletion	0	1	0
2	61550001	61800000	duplication	0	1	0
2	75800001	75900000	deletion	0	1	1
2	80300001	80400000	deletion	1	1	1
2	81300001	81450000	deletion	0	0	1
2	91100001	91400000	duplication	0	1	0
3	105500001	106500000	duplication	1	1	0
3	105550001	106400000	duplication	0	1	0
3	105550001	106550000	duplication	0	1	0
3	105550001	106700000	duplication	1	0	0
3	105600001	106750000	duplication	0	0	1
3	105750001	106550000	duplication	0	1	0
3	1	150000	deletion	0	0	3
3	13400001	13800000	deletion	1	0	0
3	13450001	13750000	deletion	0	2	1
3	13450001	13800000	deletion	0	0	2
3	13500001	13750000	deletion	2	8	1
3	13500001	13800000	deletion	1	1	1
3	13550001	13700000	deletion	1	0	0
3	13550001	13750000	deletion	0	1	0
3	39300001	39850000	duplication	0	1	0
3	43350001	43450000	deletion	0	3	0
3	52700001	53200000	duplication	0	1	0
3	6000001	6450000	deletion	1	0	0
3	6050001	6300000	deletion	1	6	1
3	6050001	6350000	deletion	1	2	1
3	6050001	6750000	deletion	0	1	2
3	6050001	6800000	deletion	0	1	1
3	6050001	7400000	deletion	3	2	1
3	6400001	6800000	deletion	1	0	0
3	6400001	7400000	deletion	0	1	0
3	6500001	7400000	deletion	0	2	0
3	6600001	6750000	deletion	0	1	1
3	6900001	7050000	deletion	0	0	1
3	6900001	7400000	deletion	0	0	2
3	6950001	7050000	deletion	0	1	0
3	6950001	7350000	deletion	0	3	0
3	7150001	7350000	deletion	2	1	1
3	7150001	7400000	deletion	0	0	2
3	7200001	7350000	deletion	0	1	0
3	7250001	7350000	deletion	1	0	0
3	79400001	80100000	duplication	1	0	0
4	1450001	2000000	duplication	0	1	0
4	1500001	2050000	duplication	1	0	0
4	1600001	2050000	duplication	0	1	0
4	1750001	2500000	duplication	0	1	0
4	18950001	19100000	deletion	0	0	1
4	23950001	24050000	deletion	0	0	1
4	33900001	34350000	duplication	1	0	0
4	68600001	69300000	duplication	0	2	0
4	68650001	69150000	duplication	1	0	0
4	68650001	69300000	duplication	1	0	0
4	78900001	79550000	duplication	0	1	0
4	78900001	79600000	duplication	1	0	0
4	85300001	85600000	deletion	1	0	0
4	85300001	85650000	deletion	1	0	0
4	85300001	85700000	deletion	1	0	1
4	85300001	85750000	deletion	3	1	1
4	85350001	85700000	deletion	0	6	1
4	85350001	85750000	deletion	0	2	1
4	85400001	85700000	deletion	0	0	1
4	85500001	85700000	deletion	0	1	0
4	90550001	90900000	deletion	1	0	0
4	90600001	90900000	deletion	1	0	1
4	90650001	90800000	deletion	0	0	2
4	90650001	90900000	deletion	0	1	1
4	90650001	90950000	deletion	0	0	1
4	91300001	91400000	deletion	0	2	0
5	100001	650000	duplication	0	1	0
5	10750001	11200000	duplication	1	0	0
5	10750001	11300000	duplication	2	0	0
5	10800001	11150000	duplication	0	2	0
5	10850001	11150000	duplication	0	1	0
5	1	450000	duplication	1	0	0
5	1	600000	duplication	1	0	0
5	1	700000	duplication	1	0	0
5	1	800000	duplication	1	0	0
5	23750001	24350000	duplication	0	1	0
5	23950001	24650000	duplication	0	1	0
5	34050001	34700000	duplication	0	0	1
5	35300001	35900000	duplication	1	0	0
5	36300001	36650000	duplication	0	1	0
5	37050001	37800000	duplication	0	1	0
5	43350001	44250000	duplication	1	0	0
5	54450001	54600000	deletion	0	4	1
5	54500001	54600000	deletion	2	2	2
5	8450001	9200000	duplication	0	1	0
5	8550001	9200000	duplication	1	0	0
6	1000001	1100000	deletion	0	1	0
6	11000001	11150000	deletion	2	3	1
6	11050001	11150000	deletion	0	0	1
6	11150001	11600000	duplication	1	0	0
6	11200001	11600000	duplication	1	0	0
6	1	200000	deletion	0	3	0
6	1	300000	deletion	0	2	0
6	22900001	23400000	duplication	1	0	0
6	22950001	24350000	duplication	1	0	0
6	23000001	24350000	duplication	0	1	0
6	23000001	24450000	duplication	0	1	0
6	23000001	24500000	duplication	0	1	0
6	300001	1100000	duplication	0	0	1
6	6100001	6950000	deletion	0	1	0
6	6550001	6650000	deletion	0	1	0
7	21650001	22300000	duplication	1	0	0
7	21700001	22300000	duplication	0	2	0
7	21700001	22350000	duplication	4	1	0
7	21800001	22200000	duplication	0	1	0
7	25700001	26000000	duplication	1	0	0
7	7750001	8650000	duplication	0	1	0
8	1200001	1500000	duplication	1	0	0
8	13250001	13950000	duplication	0	1	0
8	18500001	18850000	duplication	1	0	0
8	18650001	19450000	duplication	1	0	0
8	19800001	21200000	duplication	0	1	0
8	19900001	20600000	duplication	1	0	0
8	23500001	24250000	duplication	1	0	0
8	23500001	24350000	duplication	0	1	0
9	100001	1100000	duplication	0	1	0
9	1	1350000	duplication	1	0	0
9	12300001	13050000	duplication	0	1	0
9	14700001	15950000	duplication	0	1	0
9	14750001	16100000	duplication	1	0	0
9	14750001	16200000	duplication	0	1	0
9	15450001	15950000	duplication	0	1	0
9	15550001	16150000	duplication	0	1	0
9	450001	1350000	duplication	0	1	0
9	9900001	11000000	duplication	0	1	0
10	1000001	1150000	deletion	0	1	0
10	11550001	12400000	duplication	0	1	0
10	11600001	12400000	duplication	0	1	0
10	1200001	1750000	deletion	0	1	1
10	1300001	1700000	deletion	1	0	0
10	20850001	21400000	duplication	2	0	0
10	20900001	21350000	duplication	1	0	0
10	20900001	21450000	duplication	1	0	0
10	3550001	3950000	duplication	1	0	0
10	400001	900000	deletion	0	3	0
10	450001	600000	deletion	0	1	0
10	450001	750000	deletion	0	1	0
10	700001	800000	deletion	0	1	1
10	8500001	9000000	duplication	0	2	0
11	17500001	19850000	duplication	1	0	0
11	2750001	2950000	deletion	5	6	3
11	2850001	2950000	deletion	0	2	0
11	400001	1250000	duplication	0	1	0
11	500001	1250000	duplication	0	1	0
11	50001	1200000	duplication	0	1	0
11	50001	1350000	duplication	1	0	0
11	50001	1450000	duplication	1	0	0
11	50001	2750000	duplication	1	0	0
11	50001	750000	duplication	1	0	0
11	7050001	7700000	duplication	0	1	0
12	12000001	12500000	duplication	2	1	0
12	12050001	12500000	duplication	0	1	0
12	1550001	1650000	deletion	0	0	2
12	1550001	1800000	deletion	1	1	0
12	1700001	1800000	deletion	0	4	1
12	2800001	2900000	deletion	0	2	0
12	2900001	3500000	duplication	0	1	0
12	3050001	3600000	duplication	0	1	0
12	3300001	3950000	duplication	0	1	0
12	3500001	4250000	duplication	0	1	0
12	9300001	9850000	duplication	1	0	0
12	9400001	9950000	duplication	2	0	0
12	9450001	9950000	duplication	0	1	0
12	9500001	9950000	duplication	1	0	0
13	100001	850000	duplication	0	1	0
13	11000001	11400000	duplication	1	0	0
13	11000001	11450000	duplication	1	0	0
13	1	1100000	duplication	3	0	0
13	1	1150000	duplication	0	1	1
13	1	1200000	duplication	0	2	0
13	1150001	1400000	deletion	0	1	2
13	1	750000	duplication	1	0	0
13	1	850000	duplication	0	2	2
13	1	950000	duplication	1	1	1
13	2200001	2350000	deletion	0	1	0
13	250001	1000000	duplication	0	0	1
13	250001	1200000	duplication	0	1	0
14	12100001	14550000	duplication	1	0	0
14	12600001	14100000	duplication	1	0	0
14	13500001	14800000	duplication	1	0	0
14	13800001	14700000	duplication	0	1	0
14	13900001	14750000	duplication	0	1	0
14	15550001	15700000	deletion	0	0	1
14	15550001	15750000	deletion	0	1	1
14	15600001	15750000	deletion	0	1	0
14	15800001	16050000	deletion	1	0	1
14	15850001	16050000	deletion	1	1	0
14	15900001	16050000	deletion	0	2	2
14	15950001	16050000	deletion	0	2	0
14	4500001	5000000	duplication	1	0	0
14	650001	1100000	duplication	1	0	0
15	12750001	13300000	duplication	0	0	1
15	12800001	13550000	deletion	0	1	0
15	12850001	13550000	deletion	0	1	1
15	12950001	13550000	deletion	0	1	0
15	13100001	13250000	deletion	1	0	0
15	13100001	13400000	deletion	1	0	0
15	13100001	13550000	deletion	1	1	0
16	100001	1750000	duplication	0	2	0
16	1200001	1550000	duplication	1	0	0
16	1350001	1550000	deletion	0	0	1
16	2000001	2150000	deletion	0	0	1
16	2050001	2150000	deletion	0	1	1
16	2050001	2200000	deletion	1	0	0
16	2300001	2400000	deletion	3	4	2
16	2550001	2900000	deletion	0	1	0
16	2950001	3050000	deletion	0	0	2
16	2950001	3250000	deletion	0	1	0
16	3350001	3450000	deletion	0	1	0
16	3350001	3500000	deletion	2	1	1
16	3400001	3500000	deletion	1	1	1
16	3750001	3900000	deletion	0	2	1
16	3800001	3900000	deletion	1	2	0
16	4050001	4300000	deletion	0	3	1
16	4150001	4300000	deletion	0	1	1
16	4550001	4650000	deletion	0	0	1
16	50001	1750000	duplication	1	0	0
16	650001	1750000	duplication	0	1	0
16	700001	1300000	deletion	0	0	1
16	700001	1550000	deletion	0	1	0
16	750001	1750000	duplication	0	1	1
16	850001	1750000	duplication	1	0	0
17	1	1000000	duplication	1	0	0
17	1	1050000	duplication	1	0	0
17	1	1100000	duplication	2	1	1
17	1	650000	duplication	1	1	1
17	350001	1100000	duplication	0	1	0
17	400001	1100000	duplication	0	2	0
18	10900001	11750000	duplication	0	1	0
18	10900001	12100000	duplication	0	2	0
18	12100001	12200000	deletion	0	1	2
18	1500001	1600000	deletion	2	4	3
18	1	700000	duplication	0	1	0
18	2900001	3000000	deletion	0	0	1
18	2900001	3050000	deletion	1	0	0
18	2900001	3100000	deletion	4	5	4
18	3000001	3100000	deletion	0	2	0
18	400001	650000	deletion	0	0	2
18	700001	1000000	deletion	3	1	0
18	850001	1050000	deletion	0	0	1
19	100001	400000	deletion	0	0	1
19	100001	450000	deletion	4	2	2
19	100001	600000	deletion	0	8	2
19	400001	1350000	duplication	1	0	0
19	450001	1350000	duplication	0	0	1
19	600001	1350000	duplication	4	8	3
19	600001	1500000	duplication	0	1	0
19	600001	1700000	duplication	0	1	0
19	650001	1350000	duplication	0	1	0
20	10800001	12000000	duplication	0	1	0
20	10800001	12050000	duplication	0	1	0
20	1	1000000	duplication	0	1	1
20	1	1100000	duplication	1	1	0
20	11300001	12850000	duplication	1	0	0
20	1	1350000	duplication	4	1	0
20	11350001	12150000	duplication	0	0	1
20	11400001	12100000	duplication	0	0	1
20	11550001	12050000	duplication	1	0	0
20	11700001	12900000	duplication	1	0	0
20	12050001	12700000	duplication	0	1	0
20	12150001	12750000	duplication	1	0	0
20	1250001	2200000	duplication	0	1	0
20	1	950000	duplication	1	9	5
20	2700001	2850000	deletion	1	0	2
20	2750001	2850000	deletion	0	1	0
20	3350001	3450000	deletion	5	6	2
21	6800001	6950000	deletion	0	0	1
21	6800001	7150000	deletion	0	0	1
21	7000001	7150000	deletion	0	1	1
22	3400001	3600000	deletion	0	2	3
22	3400001	3650000	deletion	1	2	2
22	4950001	5050000	deletion	1	0	0
22	5450001	5800000	deletion	0	2	0
22	5550001	5800000	deletion	0	2	0
23	150001	400000	deletion	0	1	0
23	250001	400000	deletion	0	1	0
23	250001	450000	deletion	0	5	4
23	5950001	6750000	duplication	0	1	0
23	6000001	7000000	duplication	1	0	0
23	6050001	6750000	duplication	0	1	0
24	50001	550000	duplication	1	0	0
24	5650001	6250000	deletion	0	1	0
24	5650001	6300000	deletion	1	4	1
24	5650001	6350000	deletion	4	7	5
24	5650001	6450000	deletion	1	0	0
24	6750001	7550000	duplication	1	0	0
24	6750001	8500000	duplication	0	1	0
24	7000001	7600000	duplication	0	1	0
24	7050001	7550000	duplication	0	1	0
24	7050001	7600000	duplication	1	0	0
24	7050001	7700000	duplication	0	1	0
24	7100001	7550000	duplication	0	2	3
24	7100001	8500000	duplication	0	0	1
24	7100001	8600000	duplication	0	1	0
24	7200001	7750000	duplication	1	0	0
25	1	850000	duplication	3	3	0
25	200001	850000	duplication	0	1	0
25	2300001	2500000	deletion	1	0	0
25	2650001	2750000	deletion	0	2	0
25	3450001	4050000	duplication	0	3	0
25	3500001	4050000	duplication	0	1	0
25	50001	850000	duplication	2	0	0
25	850001	1000000	deletion	0	1	2
25	850001	1050000	deletion	3	4	1
25	900001	1000000	deletion	0	0	1
25	900001	1050000	deletion	0	1	1
26	4650001	5400000	duplication	0	1	0
26	4750001	5750000	duplication	1	0	0
26	5400001	5850000	duplication	1	0	0
26	5450001	5700000	deletion	0	0	1
26	5450001	5800000	deletion	0	0	1
26	5800001	6100000	duplication	0	0	1
26	5850001	6100000	deletion	4	0	0
26	6200001	6400000	deletion	0	0	3
27	150001	300000	deletion	1	5	1
27	4700001	6350000	duplication	1	0	0
27	4900001	5550000	duplication	0	1	0
27	4900001	6350000	duplication	2	0	0
27	4950001	5500000	duplication	0	1	0
27	500001	750000	deletion	0	1	0
27	550001	750000	deletion	0	0	1
27	550001	800000	deletion	2	0	0
27	5700001	6250000	duplication	0	1	0
27	600001	750000	deletion	0	1	0
27	600001	800000	deletion	1	8	2
27	800001	1650000	duplication	0	1	0
27	900001	1400000	duplication	1	0	0
27	900001	1600000	duplication	0	0	1
27	900001	1750000	duplication	0	1	0
28	100001	200000	deletion	0	1	1
28	100001	250000	deletion	1	2	0
28	100001	900000	deletion	0	0	1
28	1300001	2250000	duplication	0	1	0
28	1350001	2250000	duplication	1	1	0
28	1400001	2250000	duplication	1	0	0
28	1450001	2250000	duplication	1	0	0
28	1	600000	deletion	1	0	0
28	1	900000	deletion	0	1	0
28	2250001	2350000	deletion	0	4	2
28	2350001	5950000	duplication	3	0	0
28	2900001	5000000	duplication	0	1	0
28	2900001	5400000	duplication	0	1	0
28	2900001	5950000	duplication	1	0	0
28	300001	450000	deletion	1	0	0
28	350001	450000	deletion	0	1	0
28	4150001	5950000	duplication	0	1	0
28	500001	600000	deletion	0	1	1
28	500001	650000	deletion	1	0	0
28	700001	900000	deletion	1	0	0
