# Supplementary material for: Genome-Wide Analysis of Copy Number Variation in Vietnamese Local Chickens
Source: Animals (Basel). 2026 Apr 1;16(7):1085. doi: 10.3390/ani16071085 (PMC13072240; doi:10.3390/ani16071085)
Supplement: Supplementary file 1 [file animals-16-01085-s001.zip › Table S4.xlsx]

## Sheet: Table S3
Table S4: List of Genes Overlapping CNVR Regions
Chr	CNVR_start	CNVR_end	Breed	CNVR_type	Gene_start	Gene_end	GeneID	Gene_name
1	100099	700099	CC	Loss	100149	102666	121107383	LOC121107383
1	100099	700099	CC	Loss	102475	102666	121110879	LOC121110879
1	100099	700099	CC	Loss	107337	107528	121110880	LOC121110880
1	100099	700099	CC	Loss	112198	112389	121109522	LOC121109522
1	100099	700099	CC	Loss	117041	117232	121109525	LOC121109525
1	100099	700099	CC	Loss	121884	122075	121109523	LOC121109523
1	100099	700099	CC	Loss	126721	126912	112531610	LOC112531610
1	100099	700099	CC	Loss	144032	146764	121113333	LOC121113333
1	100099	700099	CC	Loss	157339	160056	776463	LOC776463
1	100099	700099	CC	Loss	174395	177013	121113351	LOC121113351
1	100099	700099	CC	Loss	187293	189883	121109244	LOC121109244
1	100099	700099	CC	Loss	202152	205570	121109239	LOC121109239
1	100099	700099	CC	Loss	219371	220976	101747821	LOC101747821
1	100099	700099	CC	Loss	235494	237160	121113360	LOC121113360
1	100099	700099	CC	Loss	254981	257868	121113328	LOC121113328
1	100099	700099	CC	Loss	263807	268117	121106485	LOC121106485
1	100099	700099	CC	Loss	281014	284230	776458	CLC2DL5
1	100099	700099	CC	Loss	284388	286643	124418403	LOC124418403
1	100099	700099	CC	Loss	302847	305571	121109243	LOC121109243
1	100099	700099	CC	Loss	328844	331405	121113330	LOC121113330
1	100099	700099	CC	Loss	332451	335004	121113331	LOC121113331
1	100099	700099	CC	Loss	410764	414113	417816	CD69L
1	100099	700099	CC	Loss	417859	422416	124418404	LOC124418404
1	100099	700099	CC	Loss	417859	421495	121113329	LOC121113329
1	100099	700099	CC	Loss	429714	436651	107049847	LOC107049847
1	100099	700099	CC	Loss	444127	446305	121113363	LOC121113363
1	100099	700099	CC	Loss	445320	453573	430443	LOC430443
1	100099	700099	CC	Loss	495335	507494	426867	HCLS1
1	100099	700099	CC	Loss	509660	511097	431295	OR9Q1
1	100099	700099	CC	Loss	520730	524108	426866	NME6
1	100099	700099	CC	Loss	529034	531524	426864	ACR
1	100099	700099	CC	Loss	532302	537908	426863	ARSA
1	100099	700099	CC	Loss	558307	558368	114483681	MIR12207
1	100099	700099	CC	Loss	150385	251040	112532872	LOC112532872
1	100099	700099	CC	Loss	163187	167315	121113327	LOC121113327
1	100099	700099	CC	Loss	347655	364453	121109246	LOC121109246
1	100099	700099	CC	Loss	364858	378030	121109235	LOC121109235
1	100099	700099	CC	Loss	396279	417775	124418405	LOC124418405
1	100099	700099	CC	Loss	456862	493923	426868	GOLGB1
1	100099	700099	CC	Loss	539689	541508	769176	ACRL
1	100099	700099	CC	Loss	130936	295852	100857569	CLC2DL4
1	100099	700099	CC	Loss	261563	396399	107055489	LOC107055489
1	100099	700099	CC	Loss	524141	528113	426865	RABL2A
1	100099	700099	CC	Loss	565903	848673	101748950	SHANK3
1	194699	1044699	CC	Gain	202152	205570	121109239	LOC121109239
1	194699	1044699	CC	Gain	219371	220976	101747821	LOC101747821
1	194699	1044699	CC	Gain	235494	237160	121113360	LOC121113360
1	194699	1044699	CC	Gain	254981	257868	121113328	LOC121113328
1	194699	1044699	CC	Gain	263807	268117	121106485	LOC121106485
1	194699	1044699	CC	Gain	281014	284230	776458	CLC2DL5
1	194699	1044699	CC	Gain	284388	286643	124418403	LOC124418403
1	194699	1044699	CC	Gain	302847	305571	121109243	LOC121109243
1	194699	1044699	CC	Gain	328844	331405	121113330	LOC121113330
1	194699	1044699	CC	Gain	332451	335004	121113331	LOC121113331
1	194699	1044699	CC	Gain	410764	414113	417816	CD69L
1	194699	1044699	CC	Gain	417859	422416	124418404	LOC124418404
1	194699	1044699	CC	Gain	417859	421495	121113329	LOC121113329
1	194699	1044699	CC	Gain	429714	436651	107049847	LOC107049847
1	194699	1044699	CC	Gain	444127	446305	121113363	LOC121113363
1	194699	1044699	CC	Gain	445320	453573	430443	LOC430443
1	194699	1044699	CC	Gain	495335	507494	426867	HCLS1
1	194699	1044699	CC	Gain	509660	511097	431295	OR9Q1
1	194699	1044699	CC	Gain	520730	524108	426866	NME6
1	194699	1044699	CC	Gain	529034	531524	426864	ACR
1	194699	1044699	CC	Gain	532302	537908	426863	ARSA
1	194699	1044699	CC	Gain	558307	558368	114483681	MIR12207
1	194699	1044699	CC	Gain	709517	709627	102465417	MIR6708
1	194699	1044699	CC	Gain	734200	734297	100315910	MIR1604
1	194699	1044699	CC	Gain	843257	848673	121109250	LOC121109250
1	194699	1044699	CC	Gain	844263	848673	124417014	LOC124417014
1	194699	1044699	CC	Gain	844263	848673	124417137	LOC124417137
1	194699	1044699	CC	Gain	1006181	1011082	430581	GCC1
1	194699	1044699	CC	Gain	150385	251040	112532872	LOC112532872
1	194699	1044699	CC	Gain	347655	364453	121109246	LOC121109246
1	194699	1044699	CC	Gain	364858	378030	121109235	LOC121109235
1	194699	1044699	CC	Gain	396279	417775	124418405	LOC124418405
1	194699	1044699	CC	Gain	456862	493923	426868	GOLGB1
1	194699	1044699	CC	Gain	539689	541508	769176	ACRL
1	194699	1044699	CC	Gain	956514	976724	124417863	LOC124417863
1	194699	1044699	CC	Gain	973214	989435	107054978	PAX4
1	194699	1044699	CC	Gain	994956	1005851	396265	ARF5
1	194699	1044699	CC	Gain	1012011	1031255	426252	DENND6B
1	194699	1044699	CC	Gain	130936	295852	100857569	CLC2DL4
1	194699	1044699	CC	Gain	261563	396399	107055489	LOC107055489
1	194699	1044699	CC	Gain	524141	528113	426865	RABL2A
1	194699	1044699	CC	Gain	565903	848673	101748950	SHANK3
1	194699	1044699	CC	Gain	1038411	1109892	430580	PPP6R2
1	1050099	2994699	CC	Loss	1082967	1083051	100315880	MIR1651
1	1050099	2994699	CC	Loss	1172973	1174631	121109567	LOC121109567
1	1050099	2994699	CC	Loss	1180496	1183491	112532887	ADM2
1	1050099	2994699	CC	Loss	1184774	1188178	107052518	MIOX
1	1050099	2994699	CC	Loss	1188296	1195042	429380	LMF2
1	1050099	2994699	CC	Loss	1201728	1203925	121109254	LOC121109254
1	1050099	2994699	CC	Loss	1204677	1205929	429671	SCO2
1	1050099	2994699	CC	Loss	1235065	1238216	112532892	LOC112532892
1	1050099	2994699	CC	Loss	1259672	1260487	121109255	LOC121109255
1	1050099	2994699	CC	Loss	1317076	1320205	768819	SMKR1
1	1050099	2994699	CC	Loss	1369942	1372400	121109257	LOC121109257
1	1050099	2994699	CC	Loss	1380871	1380953	114483522	MIR182
1	1050099	2994699	CC	Loss	1381941	1382027	114482472	MIR96
1	1050099	2994699	CC	Loss	1382052	1382150	777882	MIR183
1	1050099	2994699	CC	Loss	1455179	1455289	102465367	MIR6629
1	1050099	2994699	CC	Loss	1462128	1468425	100859230	LOC100859230
1	1050099	2994699	CC	Loss	1498127	1502431	416683	CPA5
1	1050099	2994699	CC	Loss	1503314	1507083	395276	CPA1
1	1050099	2994699	CC	Loss	1508572	1516897	416684	CEP41
1	1050099	2994699	CC	Loss	1517052	1522237	427684	MEST
1	1050099	2994699	CC	Loss	1625991	1632285	107053421	LOC107053421
1	1050099	2994699	CC	Loss	1671741	1672766	416692	CALML3
1	1050099	2994699	CC	Loss	1736944	1743451	416694	TUBAL3
1	1050099	2994699	CC	Loss	1743526	1751553	416695	LOC416695
1	1050099	2994699	CC	Loss	1811737	1811835	777842	MIR205B
1	1050099	2994699	CC	Loss	1917082	1921694	121109260	LOC121109260
1	1050099	2994699	CC	Loss	2169338	2173642	112532918	LOC112532918
1	1050099	2994699	CC	Loss	2174826	2178480	107053233	LOC107053233
1	1050099	2994699	CC	Loss	2182566	2186710	101747803	LOC101747803
1	1050099	2994699	CC	Loss	2187138	2191146	121109261	LOC121109261
1	1050099	2994699	CC	Loss	2195588	2197505	107055494	LOC107055494
1	1050099	2994699	CC	Loss	2201043	2204145	101750035	LOC101750035
1	1050099	2994699	CC	Loss	2247774	2247884	102466183	MIR6659
1	1050099	2994699	CC	Loss	2397259	2399967	121109676	LOC121109676
1	1050099	2994699	CC	Loss	2403716	2407822	121110529	LOC121110529
1	1050099	2994699	CC	Loss	2409584	2414879	121109657	LOC121109657
1	1050099	2994699	CC	Loss	2416719	2420281	121110531	LOC121110531
1	1050099	2994699	CC	Loss	2446475	2449796	121109359	LOC121109359
1	1050099	2994699	CC	Loss	2452995	2457484	121109689	LOC121109689
1	1050099	2994699	CC	Loss	2460010	2464431	121109268	LOC121109268
1	1050099	2994699	CC	Loss	2468827	2473245	121109273	LOC121109273
1	1050099	2994699	CC	Loss	2548125	2550129	101750196	LOC101750196
1	1050099	2994699	CC	Loss	2557177	2558808	121109712	LOC121109712
1	1050099	2994699	CC	Loss	2563243	2564550	121109716	LOC121109716
1	1050099	2994699	CC	Loss	2564770	2566389	121109274	LOC121109274
1	1050099	2994699	CC	Loss	2570831	2572117	121109714	LOC121109714
1	1050099	2994699	CC	Loss	2578439	2581564	107054205	LOC107054205
1	1050099	2994699	CC	Loss	2594897	2596684	107054320	LOC107054320
1	1050099	2994699	CC	Loss	1194970	1204574	426276	NCAPH2
1	1050099	2994699	CC	Loss	1207607	1217623	430409	IRF5
1	1050099	2994699	CC	Loss	1218340	1241678	426277	TNPO3
1	1050099	2994699	CC	Loss	1241743	1250136	395949	SMO
1	1050099	2994699	CC	Loss	1251065	1295884	416675	AHCYL2
1	1050099	2994699	CC	Loss	1257439	1262663	121109256	LOC121109256
1	1050099	2994699	CC	Loss	1310853	1331754	107053537	LOC107053537
1	1050099	2994699	CC	Loss	1330248	1378306	416677	NRF1
1	1050099	2994699	CC	Loss	1391667	1435859	416678	UBE2H
1	1050099	2994699	CC	Loss	1446345	1461717	427683	KLHDC10
1	1050099	2994699	CC	Loss	1471504	1483339	416681	TMEM209
1	1050099	2994699	CC	Loss	1486906	1496412	416682	CPA2
1	1050099	2994699	CC	Loss	1522136	1541139	416685	COPG2
1	1050099	2994699	CC	Loss	1552250	1556861	416686	IL15RA
1	1050099	2994699	CC	Loss	1582456	1598992	416688	ANKRD16
1	1050099	2994699	CC	Loss	1600030	1614891	395854	GDI1
1	1050099	2994699	CC	Loss	1600983	1648496	416689	FAM208B
1	1050099	2994699	CC	Loss	1649742	1666207	416691	ASB13
1	1050099	2994699	CC	Loss	1748686	1755830	769274	UCN3
1	1050099	2994699	CC	Loss	1880050	1894790	416698	SLC35B4
1	1050099	2994699	CC	Loss	1901232	1950389	416699	LRGUK
1	1050099	2994699	CC	Loss	2209307	2217099	101749355	LOC101749355
1	1050099	2994699	CC	Loss	2439375	2442768	107053701	LOC107053701
1	1050099	2994699	CC	Loss	2555651	2556957	121109715	LOC121109715
1	1050099	2994699	CC	Loss	2585995	2589144	101748467	LOC101748467
1	1050099	2994699	CC	Loss	2783384	2786052	121109412	LOC121109412
1	1050099	2994699	CC	Loss	1119023	1180429	417071	SBF1
1	1050099	2994699	CC	Loss	1296501	1312012	416676	STRIP2
1	1050099	2994699	CC	Loss	1437163	1445984	416679	ZC3HC1
1	1050099	2994699	CC	Loss	1557870	1582322	416687	FBXO18
1	1050099	2994699	CC	Loss	1675661	1727670	416693	NET1
1	1050099	2994699	CC	Loss	1765102	1860279	416696	LOC416696
1	1050099	2994699	CC	Loss	2473663	2511212	112532931	LOC112532931
1	1050099	2994699	CC	Loss	2511430	2721092	418435	CHCHD3
1	1050099	2994699	CC	Loss	1038411	1109892	430580	PPP6R2
1	1050099	2994699	CC	Loss	1959620	2369443	416700	EXOC4
1	1050099	2994699	CC	Loss	2830516	3284954	427941	PLXNA4
1	83144699	83444699	CC	Loss	83432669	83441958	418357	CLDND1
1	83144699	83444699	CC	Loss	83145671	83157381	418356	PLA2G10L
1	83144699	83444699	CC	Loss	83159137	83171166	124417493	LOC124417493
1	83144699	83444699	CC	Loss	83441979	83459023	121106614	LOC121106614
1	79800099	80094699	CC	Loss	79989295	79989405	102465355	MIR6609
1	79800099	80094699	CC	Loss	79826888	79839846	418329	RABL3
1	79800099	80094699	CC	Loss	79852116	79870344	418330	HGD
1	79800099	80094699	CC	Loss	79870659	79876502	769954	NDUFB4
1	79800099	80094699	CC	Loss	79876198	79920890	121109313	LOC121109313
1	79800099	80094699	CC	Loss	79966932	79982054	418332	LRRC58
1	79800099	80094699	CC	Loss	79991529	80003403	418333	GPR156
1	79800099	80094699	CC	Loss	79773734	79826714	418328	GTF2E1
1	79800099	80094699	CC	Loss	79921801	79965421	395349	FSTL1
1	79800099	80094699	CC	Loss	80020836	80162885	418335	GSK3A
1	73994699	74094699	CC	Loss	74037969	74048254	121109367	LOC121109367
1	73994699	74094699	CC	Loss	74068131	74073882	395115	KCNA5
1	73994699	74094699	CC	Loss	74055124	74059697	121109365	LOC121109365
1	4394699	4844699	CC	Loss	4425977	4429060	121107859	LOC121107859
1	4394699	4844699	CC	Loss	4597018	4599297	121107861	LOC121107861
1	4394699	4844699	CC	Loss	4607470	4609633	121110535	LOC121110535
1	4394699	4844699	CC	Loss	4616402	4617856	121109369	LOC121109369
1	4394699	4844699	CC	Loss	4624088	4627360	121109370	LOC121109370
1	4394699	4844699	CC	Loss	4640038	4641995	121109385	LOC121109385
1	4394699	4844699	CC	Loss	4647682	4650995	121109373	LOC121109373
1	4394699	4844699	CC	Loss	4656213	4657785	121107863	LOC121107863
1	4394699	4844699	CC	Loss	4657709	4663230	121109376	LOC121109376
1	4394699	4844699	CC	Loss	4664165	4667644	121110612	LOC121110612
1	4394699	4844699	CC	Loss	4672195	4684309	121109309	LOC121109309
1	4394699	4844699	CC	Loss	4467484	4583186	425485	SFMBT2
1	4394699	4844699	CC	Loss	4737264	4767481	419112	LOC419112
1	4394699	4844699	CC	Loss	4769259	4816728	419111	ITIH5
1	4394699	4844699	CC	Loss	4823797	4848977	419110	ITIH2
1	4394699	4844699	CC	Loss	4697023	4726956	121107866	LOC121107866
1	4394699	4844699	CC	Loss	4718413	4722880	121107869	LOC121107869
1	2400099	3100099	CC	Gain	2403716	2407822	121110529	LOC121110529
1	2400099	3100099	CC	Gain	2409584	2414879	121109657	LOC121109657
1	2400099	3100099	CC	Gain	2416719	2420281	121110531	LOC121110531
1	2400099	3100099	CC	Gain	2446475	2449796	121109359	LOC121109359
1	2400099	3100099	CC	Gain	2452995	2457484	121109689	LOC121109689
1	2400099	3100099	CC	Gain	2460010	2464431	121109268	LOC121109268
1	2400099	3100099	CC	Gain	2468827	2473245	121109273	LOC121109273
1	2400099	3100099	CC	Gain	2548125	2550129	101750196	LOC101750196
1	2400099	3100099	CC	Gain	2557177	2558808	121109712	LOC121109712
1	2400099	3100099	CC	Gain	2563243	2564550	121109716	LOC121109716
1	2400099	3100099	CC	Gain	2564770	2566389	121109274	LOC121109274
1	2400099	3100099	CC	Gain	2570831	2572117	121109714	LOC121109714
1	2400099	3100099	CC	Gain	2578439	2581564	107054205	LOC107054205
1	2400099	3100099	CC	Gain	2594897	2596684	107054320	LOC107054320
1	2400099	3100099	CC	Gain	2439375	2442768	107053701	LOC107053701
1	2400099	3100099	CC	Gain	2555651	2556957	121109715	LOC121109715
1	2400099	3100099	CC	Gain	2585995	2589144	101748467	LOC101748467
1	2400099	3100099	CC	Gain	2783384	2786052	121109412	LOC121109412
1	2400099	3100099	CC	Gain	2473663	2511212	112532931	LOC112532931
1	2400099	3100099	CC	Gain	2511430	2721092	418435	CHCHD3
1	2400099	3100099	CC	Gain	2830516	3284954	427941	PLXNA4
1	80200099	80400099	CC	Loss	80210787	80212668	770190	COX17
1	80200099	80400099	CC	Loss	80216382	80226195	404229	POPDC2
1	80200099	80400099	CC	Loss	80227620	80245002	770199	PLA1A
1	80200099	80400099	CC	Loss	80244464	80253283	121106553	LOC121106553
1	80200099	80400099	CC	Loss	80254754	80293240	101749284	LOC101749284
1	80200099	80400099	CC	Loss	80302041	80326299	396530	ATP1A1
1	80200099	80400099	CC	Loss	80326331	80336847	112530292	LOC112530292
1	80200099	80400099	CC	Loss	80369623	80391534	770247	MAB21L3
1	80200099	80400099	CC	Loss	80388431	80432880	418336	SLC22A15
1	85150099	85500099	CC	Loss	85141852	85155776	418388	LNP1
1	85150099	85500099	CC	Loss	85168884	85189819	418389	TMEM45B
1	85150099	85500099	CC	Loss	85220973	85239450	418391	TFG
1	85150099	85500099	CC	Loss	85467818	85523893	418393	IMPG2
1	85150099	85500099	CC	Loss	85193759	85218187	418390	ADGRG7
1	85150099	85500099	CC	Loss	85242430	85374423	769237	ABI3BP
1	85394699	85994699	CC	Gain	85561830	85566449	418395	FAM172BP
1	85394699	85994699	CC	Gain	85567308	85573361	418396	TXNL4B
1	85394699	85994699	CC	Gain	85569358	85572350	418397	TRMT10C
1	85394699	85994699	CC	Gain	85772858	85772932	112531659	TRNAI-AAU
1	85394699	85994699	CC	Gain	85467818	85523893	418393	IMPG2
1	85394699	85994699	CC	Gain	85521969	85562287	769280	SENP7
1	85394699	85994699	CC	Gain	85573039	85583069	418398	PCNP
1	85394699	85994699	CC	Gain	85606294	85610456	418401	RPL24
1	85394699	85994699	CC	Gain	85610511	85627641	418402	CEP97
1	85394699	85994699	CC	Gain	85632307	85651493	418403	NXPE3
1	85394699	85994699	CC	Gain	85649772	85666432	124417086	LOC124417086
1	85394699	85994699	CC	Gain	85658139	85674660	418404	NFKBIZ
1	85394699	85994699	CC	Gain	85726773	85850573	418405	ZPLD1
1	85394699	85994699	CC	Gain	85582268	85603050	418400	ZBTB11
1	15350099	15800099	CC	Gain	15443418	15448390	107051632	LOC107051632
1	15350099	15800099	CC	Gain	15443868	15466132	101748677	C12orf40
1	15350099	15800099	CC	Gain	15513467	15539540	107051634	LOC107051634
1	15350099	15800099	CC	Gain	15626464	15673673	417691	SIIL
1	15350099	15800099	CC	Gain	15302885	15439150	769652	SLC2A13
1	15350099	15800099	CC	Gain	15466495	15512932	417694	ABCD2
1	15350099	15800099	CC	Gain	15536755	15621134	417692	KIF21A
1	15350099	15800099	CC	Gain	15692601	15788625	417690	CPNE8
1	78200099	79200099	CC	Gain	78206483	78209959	121107393	LOC121107393
1	78200099	79200099	CC	Gain	78223354	78224378	121107402	LOC121107402
1	78200099	79200099	CC	Gain	78225929	78229587	121107405	LOC121107405
1	78200099	79200099	CC	Gain	78255980	78257662	107049836	LOC107049836
1	78200099	79200099	CC	Gain	78274712	78275748	121107407	LOC121107407
1	78200099	79200099	CC	Gain	78283775	78288044	768817	LOC768817
1	78200099	79200099	CC	Gain	78293329	78294397	112529966	LOC112529966
1	78200099	79200099	CC	Gain	78314049	78315224	121107408	LOC121107408
1	78200099	79200099	CC	Gain	78416558	78420173	769096	SYCE3
1	78200099	79200099	CC	Gain	78469922	78475873	121107415	LOC121107415
1	78200099	79200099	CC	Gain	78513884	78519779	107054599	LOC107054599
1	78200099	79200099	CC	Gain	78534674	78539704	107055486	LOC107055486
1	78200099	79200099	CC	Gain	78549925	78551898	112530226	LOC112530226
1	78200099	79200099	CC	Gain	78563695	78567040	112530268	LOC112530268
1	78200099	79200099	CC	Gain	78564203	78568248	112530264	LOC112530264
1	78200099	79200099	CC	Gain	78594641	78608257	418311	HAO2
1	78200099	79200099	CC	Gain	78725293	78731131	100857210	LOC100857210
1	78200099	79200099	CC	Gain	78216242	78217278	121107404	LOC121107404
1	78200099	79200099	CC	Gain	78265715	78269118	121106486	LOC121106486
1	78200099	79200099	CC	Gain	78281824	78282848	112530246	LOC112530246
1	78200099	79200099	CC	Gain	78337234	78349242	769044	LOC769044
1	78200099	79200099	CC	Gain	78386949	78411520	396371	YBX3
1	78200099	79200099	CC	Gain	78419737	78444174	418310	STYK1
1	78200099	79200099	CC	Gain	78459942	78469878	769118	GABARAPL1
1	78200099	79200099	CC	Gain	78475966	78481557	426455	TMEM52B
1	78200099	79200099	CC	Gain	78491888	78503185	769174	LOC769174
1	78200099	79200099	CC	Gain	78578654	78595596	396015	HSD3B1
1	78200099	79200099	CC	Gain	78614529	78629925	112532780	LOC112532780
1	78200099	79200099	CC	Gain	78698589	78744302	101750690	LOC101750690
1	78200099	79200099	CC	Gain	78981705	79009183	121108209	LOC121108209
1	78200099	79200099	CC	Gain	79061245	79153089	418315	SPAG17
1	78200099	79200099	CC	Gain	79175889	79197761	425913	GDAP2
1	78200099	79200099	CC	Gain	78046097	78247203	768756	TRBV6-5
1	78200099	79200099	CC	Gain	78246723	78251822	107049069	LOC107049069
1	78200099	79200099	CC	Gain	78375019	78387703	100859625	LOC100859625
1	78200099	79200099	CC	Gain	78763756	78854844	418313	TBX15
1	78200099	79200099	CC	Gain	79154347	79175872	427952	WDR3
1	76500099	76900099	CC	Loss	76716623	76720971	418267	CSTB
1	76500099	76900099	CC	Loss	76746416	76754190	418270	FAM162A
1	76500099	76900099	CC	Loss	76809136	76824329	426341	FBXO40
1	76500099	76900099	CC	Loss	76829215	76837856	426340	TAPBPL
1	76500099	76900099	CC	Loss	76850133	76850234	102466680	MIR6553
1	76500099	76900099	CC	Loss	76868693	76870248	418274	MRPL51
1	76500099	76900099	CC	Loss	76871008	76871329	112531645	LOC112531645
1	76500099	76900099	CC	Loss	76894912	76900737	100499455	CNP1
1	76500099	76900099	CC	Loss	76586117	76602646	427944	CD86
1	76500099	76900099	CC	Loss	76722672	76727622	418268	CSTA
1	76500099	76900099	CC	Loss	76736990	76746205	418269	CCDC58
1	76500099	76900099	CC	Loss	76837152	76867412	418273	VAMP1
1	76500099	76900099	CC	Loss	76851264	76859675	396050	SCNN1A
1	76500099	76900099	CC	Loss	76870361	76894191	418275	NCAPD2
1	76500099	76900099	CC	Loss	76636029	76714066	418266	CASR
1	76500099	76900099	CC	Loss	76757452	76809159	418271	KPNA1
1	76500099	76900099	CC	Loss	76427247	76564010	418265	MAN1A2
1	3550099	3650099	RI	Loss	3591721	3597022	121108991	LOC121108991
1	3550099	3650099	RI	Loss	3597131	3597849	121109383	LOC121109383
1	3550099	3650099	RI	Loss	3637220	3677378	395755	PODXL
1	45044699	45294699	DT	Loss	45108288	45108360	112531647	TRNAM-CAU
1	45044699	45294699	DT	Loss	45111855	45115340	121109170	LOC121109170
1	45044699	45294699	DT	Loss	45293486	45294896	768769	SNAPC3
1	45044699	45294699	DT	Loss	45115101	45184717	417901	PLXNC1
1	45044699	45294699	DT	Loss	45184718	45208867	417904	CEP83
1	45044699	45294699	DT	Loss	45211910	45338435	417905	TMCC3
1	45044699	45294699	DT	Loss	45217142	45222641	121109172	LOC121109172
1	90544699	90894699	DT	Gain	90650718	90710763	101750283	LOC101750283
1	57344699	57544699	DT	Loss	57384164	57389699	418122	SSBP1
1	57344699	57544699	DT	Loss	57321341	57352640	418121	AGK
1	57344699	57544699	DT	Loss	57356535	57384497	427917	DENND11
1	57344699	57544699	DT	Loss	57368909	57383980	427918	WEE2
1	57344699	57544699	DT	Loss	57397091	57476124	418123	CREB3L2
1	57344699	57544699	DT	Loss	57481071	57690881	418124	DGKI
2	71727999	71827999	CC	Loss	71726297	71731935	112531949	LOC112531949
2	32377999	32577999	CC	Loss	32479289	32481661	374051	HOXA1
2	32377999	32577999	CC	Loss	32485578	32487851	396055	HOXA2
2	32377999	32577999	CC	Loss	32512059	32514324	395307	HOXA4
2	32377999	32577999	CC	Loss	32525411	32527958	100858404	HOXA5
2	32377999	32577999	CC	Loss	32529955	32536067	420630	HOXA6
2	32377999	32577999	CC	Loss	32551924	32552025	100315809	MIR1732
2	32377999	32577999	CC	Loss	32553099	32553193	777944	MIR196B
2	32377999	32577999	CC	Loss	32569659	32571329	107052544	LOC107052544
2	32377999	32577999	CC	Loss	32514694	32537320	121109556	LOC121109556
2	32377999	32577999	CC	Loss	32537105	32541395	395290	HOXA7
2	32377999	32577999	CC	Loss	32546046	32564089	396096	HOXA9
2	32377999	32577999	CC	Loss	32551701	32555513	105463054	HOXA10-AS
2	32377999	32577999	CC	Loss	32554164	32564089	776143	HOXA10
2	32377999	32577999	CC	Loss	32565243	32577832	395327	HOXA11
2	32377999	32577999	CC	Loss	32297646	32406300	420629	SKAP2
2	32377999	32577999	CC	Loss	32490124	32536067	395231	HOXA3
2	31527999	31827999	CC	Loss	31665439	31667933	420624	CYCS
2	31527999	31827999	CC	Loss	31703930	31707488	378785	NPVF
2	31527999	31827999	CC	Loss	31510131	31535014	420623	DFNA5
2	31527999	31827999	CC	Loss	31635658	31640135	121110126	LOC121110126
2	31527999	31827999	CC	Loss	31670905	31692055	420625	C7orf31
2	31527999	31827999	CC	Loss	31545431	31635486	428432	OSBPL3
2	2327999	3777999	CC	Loss	2377755	2380180	100858219	MRPL55
2	2327999	3777999	CC	Loss	2380328	2383745	769525	C1orf35
2	2327999	3777999	CC	Loss	2450333	2455042	121109711	LOC121109711
2	2327999	3777999	CC	Loss	2512083	2512193	102465420	MIR6713
2	2327999	3777999	CC	Loss	2625793	2628790	107052482	LOC107052482
2	2327999	3777999	CC	Loss	3034625	3038057	121109943	LOC121109943
2	2327999	3777999	CC	Loss	3119938	3129005	124417716	LOC124417716
2	2327999	3777999	CC	Loss	3284405	3284477	100315879	MIR1639
2	2327999	3777999	CC	Loss	3403958	3405416	121109758	LOC121109758
2	2327999	3777999	CC	Loss	3683360	3683450	777918	MIR460A
2	2327999	3777999	CC	Loss	2324764	2329211	420396	IBA57
2	2327999	3777999	CC	Loss	2363717	2377699	428399	GUK1
2	2327999	3777999	CC	Loss	2386435	2398432	420398	ARF1
2	2327999	3777999	CC	Loss	2431699	2450306	121109710	LOC121109710
2	2327999	3777999	CC	Loss	3024995	3039754	121109942	LOC121109942
2	2327999	3777999	CC	Loss	3214654	3240908	420399	SNAP47
2	2327999	3777999	CC	Loss	3240991	3250025	420400	JMJD4
2	2327999	3777999	CC	Loss	3297036	3331132	769596	TMIE
2	2327999	3777999	CC	Loss	3418827	3431975	121109759	LOC121109759
2	2327999	3777999	CC	Loss	3449267	3483955	396067	MYL3
2	2327999	3777999	CC	Loss	3579651	3590306	101752077	LOC101752077
2	2327999	3777999	CC	Loss	3619215	3623557	121109760	LOC121109760
2	2327999	3777999	CC	Loss	2331208	2362128	420397	GJC2
2	2327999	3777999	CC	Loss	2481341	2572222	395396	WNT3A
2	2327999	3777999	CC	Loss	2603325	2656926	395829	WNT9A
2	2327999	3777999	CC	Loss	3249887	3307493	428401	ALS2L
2	2327999	3777999	CC	Loss	3589243	3705684	420401	PTH2R
2	99	2050099	CC	Loss	23323	24508	121109564	LOC121109564
2	99	2050099	CC	Loss	30979	32378	121109565	LOC121109565
2	99	2050099	CC	Loss	33913	37062	121109938	LOC121109938
2	99	2050099	CC	Loss	148840	159603	426038	ABCF2
2	99	2050099	CC	Loss	159813	161129	121109553	LOC121109553
2	99	2050099	CC	Loss	246191	246677	112531696	LOC112531696
2	99	2050099	CC	Loss	295988	305462	426636	FASTK
2	99	2050099	CC	Loss	317767	320658	100190948	CDK5
2	99	2050099	CC	Loss	320722	327367	107055878	LOC107055878
2	99	2050099	CC	Loss	333167	341252	107055991	LOC107055991
2	99	2050099	CC	Loss	359779	359846	114483151	MIR12237
2	99	2050099	CC	Loss	383959	388374	100858159	AOC1
2	99	2050099	CC	Loss	396428	400348	121113126	LOC121113126
2	99	2050099	CC	Loss	400006	403712	100858196	LOC100858196
2	99	2050099	CC	Loss	410887	413330	107052495	LOC107052495
2	99	2050099	CC	Loss	412701	415435	121113127	LOC121113127
2	99	2050099	CC	Loss	446814	448549	420366	RARRES2
2	99	2050099	CC	Loss	448721	451485	428394	LRRC61
2	99	2050099	CC	Loss	452172	455039	107052491	ZNF467
2	99	2050099	CC	Loss	462678	462740	114483157	MIR10585
2	99	2050099	CC	Loss	494949	496858	420368	LOC420368
2	99	2050099	CC	Loss	496546	498827	121110055	LOC121110055
2	99	2050099	CC	Loss	501052	503821	429681	GIMAP1-GIMAP5
2	99	2050099	CC	Loss	508822	511135	429682	LOC429682
2	99	2050099	CC	Loss	518728	523141	768735	CTC-575C13.4
2	99	2050099	CC	Loss	529449	534314	101748436	LOC101748436
2	99	2050099	CC	Loss	544845	549245	101748312	LOC101748312
2	99	2050099	CC	Loss	550260	555377	420370	ZNF746
2	99	2050099	CC	Loss	581877	586942	426355	LOC426355
2	99	2050099	CC	Loss	599436	602627	121110056	LOC121110056
2	99	2050099	CC	Loss	612168	618523	420374	LOC420374
2	99	2050099	CC	Loss	623171	623269	100315989	MIR1749
2	99	2050099	CC	Loss	778660	778770	102466715	MIR6710
2	99	2050099	CC	Loss	874520	875238	121110060	LOC121110060
2	99	2050099	CC	Loss	887464	889197	121110061	LOC121110061
2	99	2050099	CC	Loss	890257	896412	395466	CSPG5
2	99	2050099	CC	Loss	976258	976326	114483162	MIR12238
2	99	2050099	CC	Loss	1007809	1007896	102465733	MIR7461
2	99	2050099	CC	Loss	1008950	1010565	120017337	LOC120017337
2	99	2050099	CC	Loss	1017379	1023882	121110058	LOC121110058
2	99	2050099	CC	Loss	1134709	1136091	121110062	LOC121110062
2	99	2050099	CC	Loss	1317104	1320829	121109867	LOC121109867
2	99	2050099	CC	Loss	1657293	1661311	121109840	LOC121109840
2	99	2050099	CC	Loss	1677808	1682874	121109789	LOC121109789
2	99	2050099	CC	Loss	1754130	1762518	121109954	LOC121109954
2	99	2050099	CC	Loss	1860948	1861021	100315770	MIR1662
2	99	2050099	CC	Loss	108448	127746	124417707	LOC124417707
2	99	2050099	CC	Loss	144466	148614	426039	CHPF2
2	99	2050099	CC	Loss	163780	164814	426037	LOC426037
2	99	2050099	CC	Loss	175095	187597	768438	ASB10
2	99	2050099	CC	Loss	195185	201537	395377	GBX1
2	99	2050099	CC	Loss	293552	295683	431107	TMUB1
2	99	2050099	CC	Loss	305464	316973	395809	SLC4A2
2	99	2050099	CC	Loss	327278	333286	107055879	ABCB8
2	99	2050099	CC	Loss	341517	357474	107057170	LOC107057170
2	99	2050099	CC	Loss	359415	383826	100858122	KCNH2
2	99	2050099	CC	Loss	407816	410063	112529948	LOC112529948
2	99	2050099	CC	Loss	418497	431779	107052478	LOC107052478
2	99	2050099	CC	Loss	420269	428081	101751844	GIMAP8
2	99	2050099	CC	Loss	433872	442916	101749138	LOC101749138
2	99	2050099	CC	Loss	456243	492778	420367	SSPO
2	99	2050099	CC	Loss	534493	543367	420369	ZNF212
2	99	2050099	CC	Loss	555532	570693	420372	ZNF767
2	99	2050099	CC	Loss	571088	581558	107052489	LOC107052489
2	99	2050099	CC	Loss	588157	591653	107052490	LOC107052490
2	99	2050099	CC	Loss	591742	610058	101747780	LOC101747780
2	99	2050099	CC	Loss	619553	632451	420375	CDC25A
2	99	2050099	CC	Loss	795432	806141	121110057	LOC121110057
2	99	2050099	CC	Loss	816150	821582	124418180	LOC124418180
2	99	2050099	CC	Loss	820573	888138	420378	SMARCC1
2	99	2050099	CC	Loss	920537	971115	420380	SCAP
2	99	2050099	CC	Loss	973246	986444	100858513	PTPN23
2	99	2050099	CC	Loss	998715	1000249	101747807	GIMAP7L2
2	99	2050099	CC	Loss	1136072	1154991	420384	AQP1
2	99	2050099	CC	Loss	1187465	1206029	420385	GHRHR
2	99	2050099	CC	Loss	1212528	1231616	107052485	LOC107052485
2	99	2050099	CC	Loss	1375682	1381176	121109788	LOC121109788
2	99	2050099	CC	Loss	1521954	1546828	428397	GHRHR-LR
2	99	2050099	CC	Loss	1643885	1669724	121109839	LOC121109839
2	99	2050099	CC	Loss	1871934	1893840	112531922	LOC112531922
2	99	2050099	CC	Loss	1896176	1919662	121109611	LOC121109611
2	99	2050099	CC	Loss	1927999	1947272	420387	SEC22C
2	99	2050099	CC	Loss	1969113	2009014	420388	NKTR
2	99	2050099	CC	Loss	2012617	2019488	107052484	LOC107052484
2	99	2050099	CC	Loss	2019588	2039632	428398	ZBTB47
2	99	2050099	CC	Loss	2041569	2051411	420389	KLHL40
2	99	2050099	CC	Loss	47842	136381	430336	SMARCD3
2	99	2050099	CC	Loss	207408	285807	768507	AGAP3
2	99	2050099	CC	Loss	407131	1005567	101751647	GIMAP7L5
2	99	2050099	CC	Loss	647198	762887	396097	MAP4
2	99	2050099	CC	Loss	763064	795511	420376	DHX30
2	99	2050099	CC	Loss	903878	918964	420379	ELP6
2	99	2050099	CC	Loss	1381368	1518410	420386	ADCYAP1R1
2	99	2050099	CC	Loss	1764255	1874747	395329	VIPR1
2	99	2050099	CC	Loss	1019268	1127396	420383	FAM188B
2	99	1050099	CC	Gain	23323	24508	121109564	LOC121109564
2	99	1050099	CC	Gain	30979	32378	121109565	LOC121109565
2	99	1050099	CC	Gain	33913	37062	121109938	LOC121109938
2	99	1050099	CC	Gain	148840	159603	426038	ABCF2
2	99	1050099	CC	Gain	159813	161129	121109553	LOC121109553
2	99	1050099	CC	Gain	246191	246677	112531696	LOC112531696
2	99	1050099	CC	Gain	295988	305462	426636	FASTK
2	99	1050099	CC	Gain	317767	320658	100190948	CDK5
2	99	1050099	CC	Gain	320722	327367	107055878	LOC107055878
2	99	1050099	CC	Gain	333167	341252	107055991	LOC107055991
2	99	1050099	CC	Gain	359779	359846	114483151	MIR12237
2	99	1050099	CC	Gain	383959	388374	100858159	AOC1
2	99	1050099	CC	Gain	396428	400348	121113126	LOC121113126
2	99	1050099	CC	Gain	400006	403712	100858196	LOC100858196
2	99	1050099	CC	Gain	410887	413330	107052495	LOC107052495
2	99	1050099	CC	Gain	412701	415435	121113127	LOC121113127
2	99	1050099	CC	Gain	446814	448549	420366	RARRES2
2	99	1050099	CC	Gain	448721	451485	428394	LRRC61
2	99	1050099	CC	Gain	452172	455039	107052491	ZNF467
2	99	1050099	CC	Gain	462678	462740	114483157	MIR10585
2	99	1050099	CC	Gain	494949	496858	420368	LOC420368
2	99	1050099	CC	Gain	496546	498827	121110055	LOC121110055
2	99	1050099	CC	Gain	501052	503821	429681	GIMAP1-GIMAP5
2	99	1050099	CC	Gain	508822	511135	429682	LOC429682
2	99	1050099	CC	Gain	518728	523141	768735	CTC-575C13.4
2	99	1050099	CC	Gain	529449	534314	101748436	LOC101748436
2	99	1050099	CC	Gain	544845	549245	101748312	LOC101748312
2	99	1050099	CC	Gain	550260	555377	420370	ZNF746
2	99	1050099	CC	Gain	581877	586942	426355	LOC426355
2	99	1050099	CC	Gain	599436	602627	121110056	LOC121110056
2	99	1050099	CC	Gain	612168	618523	420374	LOC420374
2	99	1050099	CC	Gain	623171	623269	100315989	MIR1749
2	99	1050099	CC	Gain	778660	778770	102466715	MIR6710
2	99	1050099	CC	Gain	874520	875238	121110060	LOC121110060
2	99	1050099	CC	Gain	887464	889197	121110061	LOC121110061
2	99	1050099	CC	Gain	890257	896412	395466	CSPG5
2	99	1050099	CC	Gain	976258	976326	114483162	MIR12238
2	99	1050099	CC	Gain	1007809	1007896	102465733	MIR7461
2	99	1050099	CC	Gain	1008950	1010565	120017337	LOC120017337
2	99	1050099	CC	Gain	1017379	1023882	121110058	LOC121110058
2	99	1050099	CC	Gain	108448	127746	124417707	LOC124417707
2	99	1050099	CC	Gain	144466	148614	426039	CHPF2
2	99	1050099	CC	Gain	163780	164814	426037	LOC426037
2	99	1050099	CC	Gain	175095	187597	768438	ASB10
2	99	1050099	CC	Gain	195185	201537	395377	GBX1
2	99	1050099	CC	Gain	293552	295683	431107	TMUB1
2	99	1050099	CC	Gain	305464	316973	395809	SLC4A2
2	99	1050099	CC	Gain	327278	333286	107055879	ABCB8
2	99	1050099	CC	Gain	341517	357474	107057170	LOC107057170
2	99	1050099	CC	Gain	359415	383826	100858122	KCNH2
2	99	1050099	CC	Gain	407816	410063	112529948	LOC112529948
2	99	1050099	CC	Gain	418497	431779	107052478	LOC107052478
2	99	1050099	CC	Gain	420269	428081	101751844	GIMAP8
2	99	1050099	CC	Gain	433872	442916	101749138	LOC101749138
2	99	1050099	CC	Gain	456243	492778	420367	SSPO
2	99	1050099	CC	Gain	534493	543367	420369	ZNF212
2	99	1050099	CC	Gain	555532	570693	420372	ZNF767
2	99	1050099	CC	Gain	571088	581558	107052489	LOC107052489
2	99	1050099	CC	Gain	588157	591653	107052490	LOC107052490
2	99	1050099	CC	Gain	591742	610058	101747780	LOC101747780
2	99	1050099	CC	Gain	619553	632451	420375	CDC25A
2	99	1050099	CC	Gain	795432	806141	121110057	LOC121110057
2	99	1050099	CC	Gain	816150	821582	124418180	LOC124418180
2	99	1050099	CC	Gain	820573	888138	420378	SMARCC1
2	99	1050099	CC	Gain	920537	971115	420380	SCAP
2	99	1050099	CC	Gain	973246	986444	100858513	PTPN23
2	99	1050099	CC	Gain	998715	1000249	101747807	GIMAP7L2
2	99	1050099	CC	Gain	47842	136381	430336	SMARCD3
2	99	1050099	CC	Gain	207408	285807	768507	AGAP3
2	99	1050099	CC	Gain	407131	1005567	101751647	GIMAP7L5
2	99	1050099	CC	Gain	647198	762887	396097	MAP4
2	99	1050099	CC	Gain	763064	795511	420376	DHX30
2	99	1050099	CC	Gain	903878	918964	420379	ELP6
2	99	1050099	CC	Gain	1019268	1127396	420383	FAM188B
2	23877999	24477999	CC	Gain	24188487	24198496	121109920	LOC121109920
2	23877999	24477999	CC	Gain	24346980	24350502	772070	DLX6
2	23877999	24477999	CC	Gain	24355473	24357757	373969	DLX5
2	23877999	24477999	CC	Gain	24129099	24147135	121109921	LOC121109921
2	23877999	24477999	CC	Gain	24225531	24232085	772237	SHFM1
2	23877999	24477999	CC	Gain	24382713	24409976	420572	SDHAF3
2	23877999	24477999	CC	Gain	23845932	24027357	420571	DYNC1I1
2	23877999	24477999	CC	Gain	24031754	24125629	428427	SLC25A13
2	22300099	22950099	CC	Gain	22518911	22525816	107052573	LOC107052573
2	22300099	22950099	CC	Gain	22529167	22533890	124417727	LOC124417727
2	22300099	22950099	CC	Gain	22531641	22539457	420552	LOC420552
2	22300099	22950099	CC	Gain	22578050	22581580	420555	RBM48
2	22300099	22950099	CC	Gain	22581584	22587214	420556	EFCAB1
2	22300099	22950099	CC	Gain	22618060	22618153	100315969	MIR1650
2	22300099	22950099	CC	Gain	22686111	22691834	107052572	LOC107052572
2	22300099	22950099	CC	Gain	22813551	22821994	420559	SAMD9L
2	22300099	22950099	CC	Gain	22297637	22398187	395695	AKAP9
2	22300099	22950099	CC	Gain	22416417	22436724	420549	KRIT1
2	22300099	22950099	CC	Gain	22436115	22521012	420550	ANKIB1
2	22300099	22950099	CC	Gain	22526150	22529221	420551	GATAD1
2	22300099	22950099	CC	Gain	22556319	22578392	420554	PEX1
2	22300099	22950099	CC	Gain	22587730	22604083	420557	FAM133B
2	22300099	22950099	CC	Gain	22740601	22743478	112531971	LOC112531971
2	22300099	22950099	CC	Gain	22829835	22851508	772177	HEPACAM2
2	22300099	22950099	CC	Gain	22853712	22922875	420560	VPS50
2	22300099	22950099	CC	Gain	22397445	22416151	420548	CYP51A1
2	22300099	22950099	CC	Gain	22536744	22556171	420553	ACCSL
2	22300099	22950099	CC	Gain	22606845	22740743	420558	CDK6
2	22300099	22950099	CC	Gain	22934176	22955428	121109751	LOC121109751
2	37027999	37377999	CC	Gain	37093486	37098570	428442	RPL15
2	37027999	37377999	CC	Gain	37218291	37221291	121109993	LOC121109993
2	37027999	37377999	CC	Gain	37035417	37080556	420653	UBE2E1
2	37027999	37377999	CC	Gain	37109302	37137142	396125	NR1D2
2	37027999	37377999	CC	Gain	37080327	37093659	420654	NKIRAS1
2	37027999	37377999	CC	Gain	37164425	37332785	396431	THRB
2	28927999	29477999	CC	Gain	29472158	29474348	395491	TWIST1
2	28927999	29477999	CC	Gain	28868895	28932343	420598	SNX13
2	28927999	29477999	CC	Gain	28932311	28945868	107052559	LOC107052559
2	28927999	29477999	CC	Gain	28983464	29433706	420599	HDAC9
2	4727999	5327999	CC	Gain	4723193	4732182	770094	ACAA1
2	4727999	5327999	CC	Gain	4901425	4901535	102466179	MIR6610
2	4727999	5327999	CC	Gain	4952323	4959668	420423	SLC22A13
2	4727999	5327999	CC	Gain	5066916	5075961	101749395	LOC101749395
2	4727999	5327999	CC	Gain	5282328	5289077	420426	GORASP1
2	4727999	5327999	CC	Gain	4733025	4801287	420419	LOC420419
2	4727999	5327999	CC	Gain	4827590	4840205	420420	MYD88
2	4727999	5327999	CC	Gain	4850840	4942929	420421	OXSR1
2	4727999	5327999	CC	Gain	4897755	4900573	121109557	LOC121109557
2	4727999	5327999	CC	Gain	4943906	4950055	420422	SLC22A13L
2	4727999	5327999	CC	Gain	5250035	5263504	420425	CSRNP1
2	4727999	5327999	CC	Gain	5290666	5314083	420427	WDR48
2	4727999	5327999	CC	Gain	5314236	5364325	428404	SCN11A
2	4727999	5327999	CC	Gain	4842037	4850835	121112363	LOC121112363
2	4727999	5327999	CC	Gain	4965250	4985292	121109558	LOC121109558
2	4727999	5327999	CC	Gain	4971054	5004248	374266	XIRP1
2	75800099	75900099	RI	Loss	75813380	75818519	112531786	LOC112531786
2	75800099	75900099	RI	Loss	75865771	75871595	107052635	LOC107052635
2	75800099	75900099	RI	Loss	75801230	75810698	124418228	LOC124418228
2	75800099	75900099	RI	Loss	75807434	75810698	121113073	LOC121113073
2	75800099	75900099	RI	Loss	75835801	75841837	112531787	LOC112531787
2	75800099	75900099	RI	Loss	75810111	75910436	420917	ANKH
2	70677999	70827999	RI	Loss	70712832	70717703	121109781	LOC121109781
2	23077999	23177999	RI	Loss	22956738	23101600	428425	CALCR
2	61550099	61800099	DT	Gain	61653363	61664004	420846	RBM24
2	61550099	61800099	DT	Gain	61567944	61583209	107051664	LOC107051664
2	61550099	61800099	DT	Gain	61613668	61624255	101747319	STMND1
2	61550099	61800099	DT	Gain	61761876	61769030	771369	FAM8A1
2	61550099	61800099	DT	Gain	61770831	61818222	420848	NUP153
2	61550099	61800099	DT	Gain	61504106	61761599	420843	ATXN1
2	61550099	61800099	DT	Gain	61691371	61758859	420847	CAP2
2	6527999	7177999	DT	Gain	6771780	6771886	102465320	MIR6554
2	6527999	7177999	DT	Gain	6787656	6798175	420438	XRCC2
2	6527999	7177999	DT	Gain	7048528	7049934	121113065	LOC121113065
2	6527999	7177999	DT	Gain	7051766	7053418	121113077	LOC121113077
2	6527999	7177999	DT	Gain	7055457	7056883	121113066	LOC121113066
2	6527999	7177999	DT	Gain	7062386	7063812	121109837	LOC121109837
2	6527999	7177999	DT	Gain	7065851	7067277	121113067	LOC121113067
2	6527999	7177999	DT	Gain	6519848	6559707	420436	GALNT11
2	6527999	7177999	DT	Gain	6561494	6748309	420437	KMT2C
2	6527999	7177999	DT	Gain	6747529	6845186	420439	ACTR3B
2	6527999	7177999	DT	Gain	7168508	7658544	420440	DPP6
2	60727999	61027999	DT	Gain	60743268	60743358	112532020	TRNAY-GUA
2	60727999	61027999	DT	Gain	60795846	60795952	102465423	MIR6557
2	60727999	61027999	DT	Gain	60858368	60860491	121109535	LOC121109535
2	60727999	61027999	DT	Gain	60740163	60794391	112531757	LOC112531757
2	60727999	61027999	DT	Gain	61002291	61070259	420840	DTNBP1
2	60727999	61027999	DT	Gain	60795172	61001590	420839	JARID2
2	51327999	51777999	DT	Gain	51528418	51531421	121109627	LOC121109627
2	51327999	51777999	DT	Gain	51637102	51638713	107052507	LOC107052507
2	51327999	51777999	DT	Gain	51650266	51652044	107052506	LOC107052506
2	51327999	51777999	DT	Gain	51665697	51669946	112531738	LOC112531738
2	51327999	51777999	DT	Gain	51672680	51674086	112531739	LOC112531739
2	51327999	51777999	DT	Gain	51449987	51503176	107052509	LOC107052509
2	51327999	51777999	DT	Gain	51551841	51577104	107052508	LOC107052508
2	51327999	51777999	DT	Gain	51587008	51627780	420776	BLVRA
2	51327999	51777999	DT	Gain	51649176	51743374	776358	VOPP1
2	51327999	51777999	DT	Gain	51503241	51528011	420775	STK17A
2	51327999	51777999	DT	Gain	51748590	51784960	420779	LANCL2
2	51327999	51777999	DT	Gain	51260078	51496812	420774	HECW1
2	4077999	4677999	DT	Gain	4117907	4128299	121109644	LOC121109644
2	4077999	4677999	DT	Gain	4350140	4356278	101748352	LOC101748352
2	4077999	4677999	DT	Gain	4395524	4406865	101748420	LOC101748420
2	4077999	4677999	DT	Gain	4412110	4420718	112531925	LOC112531925
2	4077999	4677999	DT	Gain	4564826	4564903	777941	MIR26A1
2	4077999	4677999	DT	Gain	4162172	4183216	101748313	LOC101748313
2	4077999	4677999	DT	Gain	4363501	4394005	428403	GARS
2	4077999	4677999	DT	Gain	4429378	4443338	121109646	LOC121109646
2	4077999	4677999	DT	Gain	4465700	4489422	112531926	LOC112531926
2	4077999	4677999	DT	Gain	4504836	4575936	408252	CTDSPL
2	4077999	4677999	DT	Gain	4589821	4621194	420415	VILL
2	4077999	4677999	DT	Gain	4622922	4671776	420416	PLCD1
2	4077999	4677999	DT	Gain	4182261	4319527	395105	CRHR2
2	49050099	49150099	DT	Loss	49052132	49053683	121111984	LOC121111984
2	49050099	49150099	DT	Loss	49056120	49056855	107049145	LOC107049145
2	49050099	49150099	DT	Loss	49058182	49059360	121111987	LOC121111987
2	49050099	49150099	DT	Loss	49062707	49064373	112531799	LOC112531799
2	49050099	49150099	DT	Loss	49072005	49072615	124418331	LOC124418331
2	49050099	49150099	DT	Loss	49078426	49079755	121111986	LOC121111986
2	49050099	49150099	DT	Loss	49081041	49082741	112529969	LOC112529969
2	49050099	49150099	DT	Loss	49089508	49090757	112531733	LOC112531733
2	49050099	49150099	DT	Loss	49097786	49098402	112531798	LOC112531798
2	49050099	49150099	DT	Loss	49103727	49104825	124418329	LOC124418329
2	49050099	49150099	DT	Loss	49108968	49110123	121111991	LOC121111991
2	49050099	49150099	DT	Loss	49110870	49111735	112529968	LOC112529968
2	49050099	49150099	DT	Loss	49115351	49116809	124418328	LOC124418328
2	49050099	49150099	DT	Loss	49122849	49123714	112529967	LOC112529967
2	49050099	49150099	DT	Loss	49127330	49131673	124418330	LOC124418330
2	49050099	49150099	DT	Loss	49136895	49138081	776593	LOC776593
2	49050099	49150099	DT	Loss	49135466	49136506	121111992	LOC121111992
2	49050099	49150099	DT	Loss	49010711	49099826	776306	TARP
2	49050099	49150099	DT	Loss	49145759	49251537	420761	AMPH
3	6000099	7400099	CC	Loss	6344835	6354524	101747264	LOC101747264
3	6000099	7400099	CC	Loss	6747618	6748975	121110285	LOC121110285
3	6000099	7400099	CC	Loss	6163608	6236955	112532121	LOC112532121
3	6000099	7400099	CC	Loss	7399512	7452814	121110205	LOC121110205
3	6000099	7400099	CC	Loss	6039913	6223712	112532120	LOC112532120
3	6000099	7400099	CC	Loss	6747679	7398338	395398	NRXN1
3	5627399	6877399	CC	Gain	5837017	5842319	395484	CTAGE1
3	5627399	6877399	CC	Gain	6344835	6354524	101747264	LOC101747264
3	5627399	6877399	CC	Gain	6747618	6748975	121110285	LOC121110285
3	5627399	6877399	CC	Gain	5808879	5816494	121110411	LOC121110411
3	5627399	6877399	CC	Gain	5829098	5833919	421261	SNRPB2
3	5627399	6877399	CC	Gain	6163608	6236955	112532121	LOC112532121
3	5627399	6877399	CC	Gain	5671407	5806082	421260	KIF16B
3	5627399	6877399	CC	Gain	6039913	6223712	112532120	LOC112532120
3	5627399	6877399	CC	Gain	6747679	7398338	395398	NRXN1
3	13400099	13800099	CC	Loss	13461478	13475806	416735	ANKEF1
3	13400099	13800099	CC	Loss	13480090	13493778	101748254	LOC101748254
3	13400099	13800099	CC	Loss	13639281	13652695	416732	LAMP5
3	13400099	13800099	CC	Loss	13348021	13413160	396444	SNAP25
3	13400099	13800099	CC	Loss	13652523	13869360	416730	PLCB4
3	13400099	13800099	CC	Loss	13322620	13638915	416734	PAK5
3	13400099	13800099	CC	Loss	13628696	13636759	121110387	LOC121110387
3	32277399	32977399	CC	Gain	32367571	32402035	107052891	LOC107052891
3	32277399	32977399	CC	Gain	32608569	32718370	101747727	LOC101747727
3	32277399	32977399	CC	Gain	32731566	32781629	101747770	LOC101747770
3	99	150099	RI	Loss	28039	29294	112530742	LOC112530742
3	99	150099	RI	Loss	33376	34704	107052839	LOC107052839
3	99	150099	RI	Loss	51083	52302	112530698	LOC112530698
3	99	150099	RI	Loss	87982	94294	121112888	LOC121112888
3	99	150099	RI	Loss	114977	116877	121110462	LOC121110462
3	99	150099	RI	Loss	135949	137802	395796	RPS27A
3	99	150099	RI	Loss	150017	151155	421212	PRORSD1P
3	99	150099	RI	Loss	15851	28023	121113170	LOC121113170
3	99	150099	RI	Loss	56493	68665	112530748	LOC112530748
3	99	150099	RI	Loss	104376	114840	121110461	LOC121110461
3	99	150099	RI	Loss	138925	149874	421213	MTIF2
3	43350099	43450099	DT	Loss	43376303	43385922	121110198	LOC121110198
3	39300099	39850099	DT	Gain	39439360	39444691	421531	EXOC8
3	39300099	39850099	DT	Gain	39461760	39468612	428589	RHOU
3	39300099	39850099	DT	Gain	39528577	39530399	124417833	LOC124417833
3	39300099	39850099	DT	Gain	39333589	39338720	121110367	LOC121110367
3	39300099	39850099	DT	Gain	39345212	39367034	421526	TSNAX
3	39300099	39850099	DT	Gain	39396556	39426827	768374	EGLN1
3	39300099	39850099	DT	Gain	39434482	39439252	421530	SPRTN
3	39300099	39850099	DT	Gain	39541035	39571428	121110368	LOC121110368
3	39300099	39850099	DT	Gain	39592687	39612403	124417834	LOC124417834
3	39300099	39850099	DT	Gain	39614104	39624049	121110370	LOC121110370
3	39300099	39850099	DT	Gain	39635505	39656062	421532	RAB4A
3	39300099	39850099	DT	Gain	39656879	39668980	421533	CCSAP
3	39300099	39850099	DT	Gain	39680176	39682511	421534	ACTA1
3	39300099	39850099	DT	Gain	39721574	39748162	421537	ABCB10
3	39300099	39850099	DT	Gain	39754304	39772005	421538	TAF5L
3	39300099	39850099	DT	Gain	39772136	39789557	421539	URB2
3	39300099	39850099	DT	Gain	39810321	39835932	101750503	LOC101750503
3	39300099	39850099	DT	Gain	39813244	39841177	121110371	LOC121110371
3	39300099	39850099	DT	Gain	39134441	39328230	100859633	DISC1
3	39300099	39850099	DT	Gain	39686927	39717112	421535	NUP133
3	52700099	53200099	DT	Gain	52693528	52722305	421674	VTA1
3	52700099	53200099	DT	Gain	52730289	52747138	428610	NMBR
3	52700099	53200099	DT	Gain	52771709	52808459	421675	LOC421675
3	52700099	53200099	DT	Gain	52957324	53042689	101751538	LOC101751538
4	5614199	6064199	CC	Loss	5912205	5967853	121110810	LOC121110810
4	5614199	6064199	CC	Loss	6003885	6016076	107052055	LOC107052055
4	5614199	6064199	CC	Loss	5752259	5912124	374040	DIAPH2
4	5614199	6064199	CC	Loss	6014456	6338436	121110811	LOC121110811
4	414199	814199	CC	Loss	516168	517580	121110541	LOC121110541
4	414199	814199	CC	Loss	553062	553172	102465346	MIR6594
4	414199	814199	CC	Loss	607435	612782	121110542	LOC121110542
4	414199	814199	CC	Loss	408216	454750	422165	AR
4	414199	814199	CC	Loss	455826	502135	422162	OPHN1
4	414199	814199	CC	Loss	502258	509401	422161	YIPF6
4	414199	814199	CC	Loss	556494	568872	428695	RXFP2
4	414199	814199	CC	Loss	514572	556788	121113224	STARD8
4	33900099	34350099	CC	Gain	33903432	33909781	121110745	LOC121110745
4	33900099	34350099	CC	Gain	33933267	33945580	422498	MFSD8
4	33900099	34350099	CC	Gain	34116424	34127381	121110746	LOC121110746
4	33900099	34350099	CC	Gain	34183916	34193315	422503	PARM1
4	33900099	34350099	CC	Gain	34193948	34199255	448833	BTC
4	33900099	34350099	CC	Gain	34200059	34204342	771783	GSR
4	33900099	34350099	CC	Gain	34259619	34272250	121110748	LOC121110748
4	33900099	34350099	CC	Gain	34291853	34297837	100859858	SMIM18
4	33900099	34350099	CC	Gain	34317021	34322388	428738	RBPMS
4	33900099	34350099	CC	Gain	34325119	34325229	102465344	MIR6591
4	33900099	34350099	CC	Gain	33877696	33904752	422496	HSPA4L
4	33900099	34350099	CC	Gain	33918913	33933700	422497	PLK4
4	33900099	34350099	CC	Gain	33961483	33970854	121110747	LOC121110747
4	33900099	34350099	CC	Gain	33971085	34004977	422500	LARP1B
4	33900099	34350099	CC	Gain	34010576	34022260	422501	PGRMC2
4	33900099	34350099	CC	Gain	34172951	34177829	771726	RCHY1
4	33900099	34350099	CC	Gain	34219845	34245596	428737	PURG
4	33900099	34350099	CC	Gain	34245827	34287468	422505	WRN
4	33900099	34350099	CC	Gain	34287693	34312093	771227	GTF2E2
4	33900099	34350099	CC	Gain	34322530	34340697	121110749	LOC121110749
4	33900099	34350099	CC	Gain	34323353	34325157	771257	DCTN6
4	33900099	34350099	CC	Gain	33945724	33968377	422499	ABHD18
4	33900099	34350099	CC	Gain	34022171	34172805	422502	JADE1
4	33900099	34350099	CC	Gain	34204409	34217442	396021	PPP2CB
4	33900099	34350099	CC	Gain	34332196	34496233	422506	FRAS1
4	22064199	22764199	CC	Gain	22218233	22223153	100859304	LOC100859304
4	22064199	22764199	CC	Gain	22762341	22787217	769997	NAF1
4	22064199	22764199	CC	Gain	22253750	22519557	428726	FSTL5
4	22064199	22764199	CC	Gain	22611700	22679514	121113207	LOC121113207
4	1450099	2500099	CC	Gain	1441906	1454731	107052040	LOC107052040
4	1450099	2500099	CC	Gain	1461422	1466607	373895	TBX22
4	1450099	2500099	CC	Gain	1478473	1485077	422143	CHMP1B
4	1450099	2500099	CC	Gain	1508875	1509776	124418365	LOC124418365
4	1450099	2500099	CC	Gain	1509993	1514330	428690	GPR119
4	1450099	2500099	CC	Gain	1513859	1520737	422141	SLC25A14
4	1450099	2500099	CC	Gain	1521126	1523448	769358	RBMX2
4	1450099	2500099	CC	Gain	1529820	1533097	428689	MARS2
4	1450099	2500099	CC	Gain	1573307	1577891	422140	UTP14A
4	1450099	2500099	CC	Gain	1578381	1588907	422139	ZDHHC9
4	1450099	2500099	CC	Gain	1590156	1594316	422138	SASH3
4	1450099	2500099	CC	Gain	1594600	1599282	422137	XPNPEP2
4	1450099	2500099	CC	Gain	1601570	1602962	101747811	APLN
4	1450099	2500099	CC	Gain	1625221	1629824	422135	ERCC6L
4	1450099	2500099	CC	Gain	1631786	1632502	422134	PIN4
4	1450099	2500099	CC	Gain	1743093	1750602	768091	TSC22D4
4	1450099	2500099	CC	Gain	1763387	1768078	121110548	LOC121110548
4	1450099	2500099	CC	Gain	1773409	1777734	422177	LOC422177
4	1450099	2500099	CC	Gain	1779521	1784373	422178	CLIC2
4	1450099	2500099	CC	Gain	1790569	1793812	396167	CCNB3
4	1450099	2500099	CC	Gain	1807243	1815298	777072	SHROOM4
4	1450099	2500099	CC	Gain	1819776	1819845	114482302	MIR12268
4	1450099	2500099	CC	Gain	1836132	1844703	422182	HDAC8
4	1450099	2500099	CC	Gain	1845441	1849033	396001	RPS4Y1
4	1450099	2500099	CC	Gain	1852921	1861319	422183	NUP62
4	1450099	2500099	CC	Gain	1940044	1942512	100502566	TMSB15B
4	1450099	2500099	CC	Gain	1953991	1959612	396214	PLP1
4	1450099	2500099	CC	Gain	1984162	1995856	374075	BTK
4	1450099	2500099	CC	Gain	1995971	1997198	422190	TIMM8A
4	1450099	2500099	CC	Gain	2000722	2007587	422192	TAF7
4	1450099	2500099	CC	Gain	2003064	2003738	121110550	LOC121110550
4	1450099	2500099	CC	Gain	2007737	2011654	769785	AIPL1
4	1450099	2500099	CC	Gain	2054319	2057506	422194	TMEM35A
4	1450099	2500099	CC	Gain	2066327	2069721	100858944	LOC100858944
4	1450099	2500099	CC	Gain	2071576	2072847	776915	F8A3
4	1450099	2500099	CC	Gain	2075233	2075480	112532456	LOC112532456
4	1450099	2500099	CC	Gain	2076020	2076096	112532464	LOC112532464
4	1450099	2500099	CC	Gain	2076467	2076601	112532451	LOC112532451
4	1450099	2500099	CC	Gain	2078021	2078268	112532457	LOC112532457
4	1450099	2500099	CC	Gain	2078770	2078846	112532463	LOC112532463
4	1450099	2500099	CC	Gain	2082464	2097068	422197	MPP1
4	1450099	2500099	CC	Gain	2098017	2100195	422198	SMIM9
4	1450099	2500099	CC	Gain	2125542	2125653	102465321	MIR222B
4	1450099	2500099	CC	Gain	2132918	2141709	107049048	CMC4
4	1450099	2500099	CC	Gain	2138046	2141709	769944	MTCP1
4	1450099	2500099	CC	Gain	2141995	2146224	422201	BRCC3
4	1450099	2500099	CC	Gain	2146959	2155075	422202	GCNA
4	1450099	2500099	CC	Gain	2213349	2228068	121110551	LOC121110551
4	1450099	2500099	CC	Gain	2270156	2271641	428702	LOC428702
4	1450099	2500099	CC	Gain	2272020	2274492	378797	GJB1
4	1450099	2500099	CC	Gain	2346254	2349021	395199	IL2RG
4	1450099	2500099	CC	Gain	2348766	2350894	101748108	CXorf65
4	1450099	2500099	CC	Gain	2351196	2356616	422211	SESN4
4	1450099	2500099	CC	Gain	2378452	2382531	112532338	LOC112532338
4	1450099	2500099	CC	Gain	2383648	2391365	422213	SLC7A3
4	1450099	2500099	CC	Gain	2396055	2398803	422214	LOC422214
4	1450099	2500099	CC	Gain	1485963	1509714	422142	ENOX2
4	1450099	2500099	CC	Gain	1523497	1527745	107049032	RAB33A
4	1450099	2500099	CC	Gain	1532991	1544694	428688	AIFM1
4	1450099	2500099	CC	Gain	1546174	1567561	428687	BCORL1
4	1450099	2500099	CC	Gain	1605059	1625053	422136	OCRL
4	1450099	2500099	CC	Gain	1633833	1652113	422133	NHSL2
4	1450099	2500099	CC	Gain	1652151	1655183	112532391	LOC112532391
4	1450099	2500099	CC	Gain	1768181	1773162	100859568	FAAH2
4	1450099	2500099	CC	Gain	1784492	1790019	422179	EVA1CL
4	1450099	2500099	CC	Gain	1793919	1806557	422129	DGKK
4	1450099	2500099	CC	Gain	1816489	1819355	428697	BMP15
4	1450099	2500099	CC	Gain	1849859	1852325	428698	RBM41
4	1450099	2500099	CC	Gain	1861510	1869476	422184	PIH1D3
4	1450099	2500099	CC	Gain	1879777	1924398	428699	FRMPD3
4	1450099	2500099	CC	Gain	1928288	1938618	422185	PRPS1L1
4	1450099	2500099	CC	Gain	1946497	1951685	422187	RAB9B
4	1450099	2500099	CC	Gain	1976298	1983343	422188	GLA
4	1450099	2500099	CC	Gain	1982348	1984337	100859914	RPL36A
4	1450099	2500099	CC	Gain	1998202	2001374	769755	LOC769755
4	1450099	2500099	CC	Gain	2012110	2030413	422193	DRP2
4	1450099	2500099	CC	Gain	2035200	2052317	395207	CENPI
4	1450099	2500099	CC	Gain	2058834	2065642	100858909	TRMT2B
4	1450099	2500099	CC	Gain	2072978	2082149	422196	DKC1
4	1450099	2500099	CC	Gain	2101057	2120537	422199	F8
4	1450099	2500099	CC	Gain	2126171	2134114	422200	FUNDC2
4	1450099	2500099	CC	Gain	2155534	2173315	422203	OGT
4	1450099	2500099	CC	Gain	2173691	2201463	422204	TAF1
4	1450099	2500099	CC	Gain	2201597	2219715	422207	RHOG2
4	1450099	2500099	CC	Gain	2238406	2269728	422209	ZMYM3
4	1450099	2500099	CC	Gain	2277250	2307679	770104	NLGN3
4	1450099	2500099	CC	Gain	2310921	2345512	422210	MED12
4	1450099	2500099	CC	Gain	2375129	2379208	428704	SNX12
4	1450099	2500099	CC	Gain	2392025	2394643	101748744	LOC101748744
4	1450099	2500099	CC	Gain	2398910	2431075	422215	TEX11
4	1450099	2500099	CC	Gain	2430158	2486547	428706	DLG3
4	1450099	2500099	CC	Gain	1679664	1727712	422131	MID2
4	1450099	2500099	CC	Gain	1819827	1836077	422181	PHKA1
4	1450099	2500099	CC	Gain	1965972	1973951	769706	GLRA4
4	1450099	2500099	CC	Gain	2224490	2239518	428701	NONO
4	1450099	2500099	CC	Gain	2357744	2374543	428703	FOXO4
4	1450099	2500099	CC	Gain	2486892	2503399	422217	GDPD2
4	11764199	12464199	CC	Gain	11831566	11835974	121110628	LOC121110628
4	11764199	12464199	CC	Gain	12192972	12201689	422321	RASL11AL
4	11764199	12464199	CC	Gain	12241600	12246192	100858332	LOC100858332
4	11764199	12464199	CC	Gain	12257802	12257862	114482307	MIR12269
4	11764199	12464199	CC	Gain	12267545	12269159	124417951	LOC124417951
4	11764199	12464199	CC	Gain	12315630	12320549	121110629	LOC121110629
4	11764199	12464199	CC	Gain	12427307	12427380	100316007	MIR1573
4	11764199	12464199	CC	Gain	12065863	12075638	395320	CDX4
4	11764199	12464199	CC	Gain	12079667	12100811	422318	CHIC1
4	11764199	12464199	CC	Gain	12102576	12127055	422319	EPFIP1L
4	11764199	12464199	CC	Gain	12128695	12158471	422320	LOC422320
4	11764199	12464199	CC	Gain	12246575	12263993	422323	WASF3L
4	11764199	12464199	CC	Gain	12269375	12293526	428716	SLC16A2
4	11764199	12464199	CC	Gain	12297173	12315470	395630	RLIM
4	11764199	12464199	CC	Gain	11643407	11836642	422315	ARHGEF9
4	11764199	12464199	CC	Gain	11836777	11975835	107052080	LOC107052080
4	11764199	12464199	CC	Gain	11883155	12006485	422316	VEGFRKDRL
4	11764199	12464199	CC	Gain	11989520	12079605	112532291	LOC112532291
4	11764199	12464199	CC	Gain	12045148	12060900	422317	HOXCDX1L
4	11764199	12464199	CC	Gain	12162157	12235852	422322	USP12-like
4	11764199	12464199	CC	Gain	12329040	12456392	422325	KIAA2022
4	18950099	19100099	RI	Loss	18976218	18996204	101751176	LOC101751176
4	23950099	24050099	RI	Loss	23958836	24544754	422425	SPOCK3
4	99	100099	DT	Loss	8	2472	107049676	LOC107049676
4	99	100099	DT	Loss	3140	4334	107057261	LOC107057261
4	99	100099	DT	Loss	4656	6146	121113214	LOC121113214
4	99	100099	DT	Loss	6468	7959	107053193	LOC107053193
4	99	100099	DT	Loss	17521	24118	121110573	LOC121110573
4	99	100099	DT	Loss	86942	93647	121110537	LOC121110537
4	99	100099	DT	Loss	14182	16631	124418366	LOC124418366
4	99	100099	DT	Loss	22662	39039	422176	ZC4H2
4	99	100099	DT	Loss	39132	56905	422175	ZC3H12B
4	99	100099	DT	Loss	58790	84611	422174	LAS1L
5	99	800099	CC	Gain	21857	31827	121110905	LOC121110905
5	99	800099	CC	Gain	35167	40136	425997	ALOX15B
5	99	800099	CC	Gain	56846	61390	425998	MRGPRH
5	99	800099	CC	Gain	75171	77521	101752158	LOC101752158
5	99	800099	CC	Gain	80172	81720	776507	LOC776507
5	99	800099	CC	Gain	82036	87004	430433	LOC430433
5	99	800099	CC	Gain	84801	86111	776504	RHOD
5	99	800099	CC	Gain	121850	127417	426000	GRK2
5	99	800099	CC	Gain	122002	123903	121110883	LOC121110883
5	99	800099	CC	Gain	132395	136357	101752044	SSH3
5	99	800099	CC	Gain	136633	137834	112532567	POLD4
5	99	800099	CC	Gain	137586	141244	107049269	LOC107049269
5	99	800099	CC	Gain	141398	146570	124416955	LOC124416955
5	99	800099	CC	Gain	149116	157784	100858060	CLCF1
5	99	800099	CC	Gain	159659	161883	404777	RAD9A
5	99	800099	CC	Gain	164927	171910	100359387	CARNS1
5	99	800099	CC	Gain	172198	175578	429557	RPS6KB2
5	99	800099	CC	Gain	175458	176454	107056413	LOC107056413
5	99	800099	CC	Gain	183175	186852	100857896	CABP4
5	99	800099	CC	Gain	187244	193691	101747893	OSBP
5	99	800099	CC	Gain	199191	202824	107056411	STX3
5	99	800099	CC	Gain	203448	204622	428840	MRPL16
5	99	800099	CC	Gain	204929	209792	770547	GIF
5	99	800099	CC	Gain	216315	217871	769951	MS4A4A
5	99	800099	CC	Gain	218079	219956	425097	CCDC86
5	99	800099	CC	Gain	220547	222974	769879	BAAT
5	99	800099	CC	Gain	223038	228550	395418	ZP1
5	99	800099	CC	Gain	232756	234995	107053339	TMEM109
5	99	800099	CC	Gain	236080	241335	107053338	TMEM132A
5	99	800099	CC	Gain	248707	252640	395757	CD5
5	99	800099	CC	Gain	252205	256019	423023	VPS37C
5	99	800099	CC	Gain	263848	265475	100857834	LOC100857834
5	99	800099	CC	Gain	265862	270956	101748485	VWCE
5	99	800099	CC	Gain	286918	290473	426629	TKFC
5	99	800099	CC	Gain	290809	293717	423025	CYB561A3
5	99	800099	CC	Gain	295901	300068	777441	TMEM216
5	99	800099	CC	Gain	298217	304905	426014	CPSF7
5	99	800099	CC	Gain	305034	306692	426015	SDHAF2
5	99	800099	CC	Gain	306935	309274	430454	LRRC10B
5	99	800099	CC	Gain	308543	308610	114482347	MIR12277
5	99	800099	CC	Gain	446040	447940	422964	TMEM258
5	99	800099	CC	Gain	448015	450700	769677	FEN1
5	99	800099	CC	Gain	451308	456606	428820	COR8
5	99	800099	CC	Gain	464286	467612	428817	OR8D4
5	99	800099	CC	Gain	467817	471224	428816	LOC428816
5	99	800099	CC	Gain	473312	474272	101751605	LOC101751605
5	99	800099	CC	Gain	483468	486505	428814	TBX10
5	99	800099	CC	Gain	493279	495088	769492	NDUFS8
5	99	800099	CC	Gain	495313	496704	121110885	LOC121110885
5	99	800099	CC	Gain	495610	496643	121110882	LOC121110882
5	99	800099	CC	Gain	499203	505774	428813	ALDH3B2
5	99	800099	CC	Gain	514644	518318	395244	UNC93B1
5	99	800099	CC	Gain	518561	521832	100858676	MAX
5	99	800099	CC	Gain	526672	528961	429955	RAB15
5	99	800099	CC	Gain	530081	530888	100857454	GPX2
5	99	800099	CC	Gain	531298	533036	395448	CHURC1
5	99	800099	CC	Gain	592480	596046	426630	AGBL2
5	99	800099	CC	Gain	596280	598992	395597	MTCH2
5	99	800099	CC	Gain	599489	601536	101748150	NUDT8
5	99	800099	CC	Gain	601537	604285	430210	NDUFV1
5	99	800099	CC	Gain	608095	609181	107053360	CDK2AP2
5	99	800099	CC	Gain	609370	618737	769912	PITPNM1
5	99	800099	CC	Gain	618209	620447	395123	AIP
5	99	800099	CC	Gain	724697	724811	102465336	MIR6579-2
5	99	800099	CC	Gain	744635	750569	423016	DRD4
5	99	800099	CC	Gain	758180	763012	423015	SCT
5	99	800099	CC	Gain	63798	66973	121113271	LOC121113271
5	99	800099	CC	Gain	87265	121423	425999	KDM2A
5	99	800099	CC	Gain	146853	148807	107049267	LOC107049267
5	99	800099	CC	Gain	161728	164006	100858156	PPP1CA
5	99	800099	CC	Gain	176824	183206	107056441	CORO1B
5	99	800099	CC	Gain	192986	198338	426566	PATL1
5	99	800099	CC	Gain	211510	213957	107056412	LOC107056412
5	99	800099	CC	Gain	228679	232794	430767	PRPF19
5	99	800099	CC	Gain	243091	247173	101748655	CD6
5	99	800099	CC	Gain	272543	286592	374050	DDB1
5	99	800099	CC	Gain	293347	295684	426323	TMEM138
5	99	800099	CC	Gain	310282	326808	101748423	SYT7
5	99	800099	CC	Gain	406103	445000	422966	C5H11ORF9
5	99	800099	CC	Gain	457907	458846	428818	OLFR4
5	99	800099	CC	Gain	486551	493114	395472	TCIRG1
5	99	800099	CC	Gain	506125	513314	428812	ALDH3B1
5	99	800099	CC	Gain	534140	553463	769410	SPTB
5	99	800099	CC	Gain	553423	561352	101750984	PLEKHG3
5	99	800099	CC	Gain	561535	582511	431122	NUP160
5	99	800099	CC	Gain	582610	592257	426631	FNBP4
5	99	800099	CC	Gain	604324	607821	429967	CABP2
5	99	800099	CC	Gain	621761	625271	107049129	LOC107049129
5	99	800099	CC	Gain	623931	648538	770044	CEND1
5	99	800099	CC	Gain	625260	650907	423021	NLRP3
5	99	800099	CC	Gain	671271	676335	423019	TALDO1
5	99	800099	CC	Gain	676770	717294	770081	EPS8L2
5	99	800099	CC	Gain	714520	722291	107053358	LOC107053358
5	99	800099	CC	Gain	719759	724844	769979	TMEM80
5	99	800099	CC	Gain	724909	744162	423017	DEAF1
5	99	800099	CC	Gain	752757	762712	121110886	LOC121110886
5	99	800099	CC	Gain	764618	776765	770055	CDHR5
5	99	800099	CC	Gain	127573	132120	107049270	ANKRD13D
5	99	800099	CC	Gain	260646	262915	395691	PGA5
5	99	800099	CC	Gain	340412	397565	426017	DAGLA
5	99	800099	CC	Gain	521821	525490	100857683	FNTB
5	99	800099	CC	Gain	650739	660444	423020	PDDC1
5	99	800099	CC	Gain	782889	807156	378922	BUB1B
5	15223199	16123199	CC	Gain	15260255	15261665	770704	POLR2L
5	15223199	16123199	CC	Gain	15378082	15382818	426492	RPLP2
5	15223199	16123199	CC	Gain	15380095	15380228	112532592	LOC112532592
5	15223199	16123199	CC	Gain	15418010	15418112	100315771	MIR1663
5	15223199	16123199	CC	Gain	15442325	15445784	396330	IRF7
5	15223199	16123199	CC	Gain	15483200	15484996	107053412	LOC107053412
5	15223199	16123199	CC	Gain	15483474	15483561	114482509	MIR210A
5	15223199	16123199	CC	Gain	15483484	15483547	114482356	MIR210B
5	15223199	16123199	CC	Gain	15529149	15531038	121110943	LOC121110943
5	15223199	16123199	CC	Gain	15708908	15708981	112532602	TRNAA-AGC
5	15223199	16123199	CC	Gain	15712877	15721815	423111	RNH1
5	15223199	16123199	CC	Gain	15729845	15733387	121110945	LOC121110945
5	15223199	16123199	CC	Gain	15733187	15734345	121110944	LOC121110944
5	15223199	16123199	CC	Gain	16069657	16069730	112532604	TRNAA-AGC
5	15223199	16123199	CC	Gain	15273305	15305119	423105	CD151
5	15223199	16123199	CC	Gain	15350109	15376279	431066	PNPLA2
5	15223199	16123199	CC	Gain	15383315	15398460	426464	LRRC27
5	15223199	16123199	CC	Gain	15405338	15440979	429678	SLC25A22
5	15223199	16123199	CC	Gain	15429955	15444970	121113257	LOC121113257
5	15223199	16123199	CC	Gain	15445833	15455863	425462	LOC425462
5	15223199	16123199	CC	Gain	15486974	15508693	423107	RASSF7
5	15223199	16123199	CC	Gain	15510122	15522002	121110942	LOC121110942
5	15223199	16123199	CC	Gain	15532366	15584954	771467	LRRC56
5	15223199	16123199	CC	Gain	15642488	15708765	423110	LOC423110
5	15223199	16123199	CC	Gain	15737767	15784844	423112	CHKA
5	15223199	16123199	CC	Gain	15753778	15808428	425119	KMT5B
5	15223199	16123199	CC	Gain	16068406	16075214	107053423	LOC107053423
5	15223199	16123199	CC	Gain	14864870	15260052	423104	TSPAN4
5	15223199	16123199	CC	Gain	15308686	15350863	423106	EFCAB4B
5	15223199	16123199	CC	Gain	15455228	15480890	426102	PHRF1
5	15223199	16123199	CC	Gain	15587151	15641067	396229	HRAS
5	15223199	16123199	CC	Gain	15808087	15894146	423113	C11orf24
5	15223199	16123199	CC	Gain	15926152	16060507	423114	LRP5
5	15223199	16123199	CC	Gain	16070287	16121946	423116	PPP6R3
5	15223199	16123199	CC	Gain	16121674	16199648	768517	TESMIN
5	15223199	16123199	CC	Gain	15724067	15729537	101750423	LOC101750423
5	8450099	9200099	CC	Gain	8654038	8656695	423042	ADM
5	8450099	9200099	CC	Gain	8675994	8676056	114482351	MIR12278
5	8450099	9200099	CC	Gain	9048121	9048303	112532600	LOC112532600
5	8450099	9200099	CC	Gain	9077603	9081991	121110989	LOC121110989
5	8450099	9200099	CC	Gain	9083347	9091761	423047	TMEM41B
5	8450099	9200099	CC	Gain	8450143	8468646	423035	CTR9
5	8450099	9200099	CC	Gain	8476537	8490554	124418014	LOC124418014
5	8450099	9200099	CC	Gain	8560844	8573460	423038	LYVE1
5	8450099	9200099	CC	Gain	8575197	8586417	423039	RNF141
5	8450099	9200099	CC	Gain	8588980	8618006	423041	AMPD3
5	8450099	9200099	CC	Gain	8944060	8955926	107053375	LOC107053375
5	8450099	9200099	CC	Gain	8948079	8981962	423044	SWAP70
5	8450099	9200099	CC	Gain	8984910	8994890	423045	WEE1
5	8450099	9200099	CC	Gain	8996935	9033990	428845	ZNF143
5	8450099	9200099	CC	Gain	9092782	9095763	124418386	LOC124418386
5	8450099	9200099	CC	Gain	9095381	9155172	423048	DENND5A
5	8450099	9200099	CC	Gain	8488410	8560560	423037	IRAG1
5	8450099	9200099	CC	Gain	8662375	8894866	423043	SBF2
5	8450099	9200099	CC	Gain	9036399	9069495	423046	IPO7
5	8450099	9200099	CC	Gain	9158307	9196928	423049	SCUBE2
5	10750099	11300099	CC	Gain	11177983	11182710	395520	C11orf58
5	10750099	11300099	CC	Gain	10772985	11177732	423068	SOX6
5	10750099	11300099	CC	Gain	11140597	11171943	107053389	LOC107053389
5	10750099	11300099	CC	Gain	11190035	11330627	423069	PLEKHA7
5	23573199	24650099	CC	Gain	23648702	23656631	121110873	LOC121110873
5	23573199	24650099	CC	Gain	23759375	23765226	423205	PPP1R14D
5	23573199	24650099	CC	Gain	23960271	23962531	107053444	LOC107053444
5	23573199	24650099	CC	Gain	23962633	23964689	423209	CHAC1
5	23573199	24650099	CC	Gain	23979201	23979307	102465313	MIR6544
5	23573199	24650099	CC	Gain	24026782	24027653	121110830	LOC121110830
5	23573199	24650099	CC	Gain	24087035	24091376	423212	OIP5
5	23573199	24650099	CC	Gain	24106328	24112434	423214	NDUFAF1
5	23573199	24650099	CC	Gain	24175467	24176752	101747844	LOC101747844
5	23573199	24650099	CC	Gain	24550080	24550180	102465403	MIR6685
5	23573199	24650099	CC	Gain	23731856	23746148	428867	UVS2
5	23573199	24650099	CC	Gain	23746599	23758231	423204	ZFYVE19
5	23573199	24650099	CC	Gain	23771563	23787072	423206	SPINT1
5	23573199	24650099	CC	Gain	23801572	23807919	428868	RHOV
5	23573199	24650099	CC	Gain	23814744	23825937	423207	VPS18
5	23573199	24650099	CC	Gain	23929186	23940408	423208	DLL4
5	23573199	24650099	CC	Gain	24000742	24008775	112532474	LOC112532474
5	23573199	24650099	CC	Gain	24035431	24052476	771299	EXD1
5	23573199	24650099	CC	Gain	24052132	24069113	423211	CHP1
5	23573199	24650099	CC	Gain	24070963	24085723	101747595	OIP5-AS1
5	23573199	24650099	CC	Gain	24091704	24105403	423213	NUSAP1
5	23573199	24650099	CC	Gain	24145030	24150308	121110829	LOC121110829
5	23573199	24650099	CC	Gain	24191312	24239780	395694	ITPKA
5	23573199	24650099	CC	Gain	24411148	24442460	771422	LOC771422
5	23573199	24650099	CC	Gain	24445123	24484398	395336	AXL
5	23573199	24650099	CC	Gain	23528987	23746959	776275	LOC776275
5	23573199	24650099	CC	Gain	23973216	24033828	423210	INO80
5	23573199	24650099	CC	Gain	24232469	24370567	423216	LTK
5	23573199	24650099	CC	Gain	24371993	24411118	423217	RPAP1
5	23573199	24650099	CC	Gain	24490842	24553412	423220	MGA
5	23573199	24650099	CC	Gain	24561809	24656146	771487	WDR62
5	23573199	24650099	CC	Gain	24112477	24222894	423215	RTF1
5	4873199	5023199	CC	Loss	4799798	4981524	421604	MPPED2
5	24773199	25423199	RI	Gain	25238372	25243186	121113274	LOC121113274
5	24773199	25423199	RI	Gain	25252524	25257987	423236	LRRC57
5	24773199	25423199	RI	Gain	25257288	25261973	423237	HAUS2
5	24773199	25423199	RI	Gain	25339758	25341408	121113275	LOC121113275
5	24773199	25423199	RI	Gain	25392481	25394758	423240	LOC423240
5	24773199	25423199	RI	Gain	24815941	24823557	112532493	LOC112532493
5	24773199	25423199	RI	Gain	24823216	24846910	100859860	EHD4
5	24773199	25423199	RI	Gain	24849632	24888609	423226	LOC423226
5	24773199	25423199	RI	Gain	24916706	24948890	771552	LOC771552
5	24773199	25423199	RI	Gain	24955300	24982844	771560	LOC771560
5	24773199	25423199	RI	Gain	24985478	25008373	428870	LOC428870
5	24773199	25423199	RI	Gain	25050433	25068275	423229	LOC423229
5	24773199	25423199	RI	Gain	25076332	25097822	428871	PLA2G4F
5	24773199	25423199	RI	Gain	25099971	25123089	423230	VPS39
5	24773199	25423199	RI	Gain	25125521	25148011	423231	TMEM87B
5	24773199	25423199	RI	Gain	25170020	25194170	423233	CAPN3
5	24773199	25423199	RI	Gain	25195786	25232374	423234	ZNF106
5	24773199	25423199	RI	Gain	25232960	25249632	423235	SNAP23
5	24773199	25423199	RI	Gain	25355060	25392302	423239	CDAN1
5	24773199	25423199	RI	Gain	24722718	24815266	423225	SPTBN5
5	24773199	25423199	RI	Gain	24894927	24913891	423227	PLA2G4EL6
5	24773199	25423199	RI	Gain	25010796	25042980	771574	PLA2G4EL2
5	24773199	25423199	RI	Gain	25264089	25362298	423238	STARD9
5	24773199	25423199	RI	Gain	25398126	25484817	423241	TTBK2
5	24773199	25423199	RI	Gain	25148054	25167640	423232	GANC
5	22823199	23173199	DT	Gain	22960135	22960246	112532595	LOC112532595
5	22823199	23173199	DT	Gain	23167829	23179889	423195	CHRM4
5	22823199	23173199	DT	Gain	22825801	22920775	423189	LRP4
5	22823199	23173199	DT	Gain	22969084	22978711	395306	F2
5	22823199	23173199	DT	Gain	22986185	23011877	428865	ARHGAP1
5	22823199	23173199	DT	Gain	23014066	23036770	423192	ATG13
5	22823199	23173199	DT	Gain	23035195	23039360	423193	HARBI1
5	22823199	23173199	DT	Gain	22736869	22825757	423188	C11orf49
5	22823199	23173199	DT	Gain	22921955	22968744	423190	CKAP5
5	22823199	23173199	DT	Gain	23039894	23166054	423194	AMBRA1
5	21673199	22423199	DT	Gain	21792942	21801935	121110996	LOC121110996
5	21673199	22423199	DT	Gain	22320258	22326641	423179	NDUFS3
5	21673199	22423199	DT	Gain	22333946	22335985	423181	PTPMT1
5	21673199	22423199	DT	Gain	22414790	22426961	121113288	LOC121113288
5	21673199	22423199	DT	Gain	22415378	22415447	100315805	MIR1725
5	21673199	22423199	DT	Gain	21661475	21709782	395586	TSPAN18
5	21673199	22423199	DT	Gain	21711821	21733087	426399	TP53I11
5	21673199	22423199	DT	Gain	21802437	21848354	423174	PRDM11
5	21673199	22423199	DT	Gain	21850910	21868948	423175	SYT13
5	21673199	22423199	DT	Gain	21966271	21979829	121110997	LOC121110997
5	21673199	22423199	DT	Gain	22036545	22125945	107053449	LOC107053449
5	21673199	22423199	DT	Gain	22293769	22313520	428863	C1QTNF4
5	21673199	22423199	DT	Gain	22312736	22316399	101748745	FAM180B
5	21673199	22423199	DT	Gain	22326677	22333790	423180	KBTBD4
5	21673199	22423199	DT	Gain	22335329	22390241	373923	CELF1
5	21673199	22423199	DT	Gain	22381281	22403673	395986	RAPSN
5	21673199	22423199	DT	Gain	22390053	22399696	121111002	LOC121111002
5	21673199	22423199	DT	Gain	21885237	21897118	423176	ASTL
5	21673199	22423199	DT	Gain	22130799	22262393	423178	FUT8
5	21673199	22423199	DT	Gain	22403799	22414937	423182	PSMC3
5	21673199	22423199	DT	Gain	21901739	22160716	107053450	LOC107053450
6	11000099	11150099	CC	Loss	11055624	11062719	124418085	LOC124418085
6	11000099	11150099	CC	Loss	11074428	11084901	112532614	LOC112532614
6	11000099	11150099	CC	Loss	11004372	11018711	121111143	LOC121111143
6	11000099	11150099	CC	Loss	11004372	11011297	112532686	LOC112532686
6	11000099	11150099	CC	Loss	11110784	11160860	121106536	LOC121106536
6	11658599	13258599	CC	Gain	11690655	11692197	100858174	NEUROG3
6	11658599	13258599	CC	Gain	11894861	11908096	423703	NUDT13
6	11658599	13258599	CC	Gain	12170818	12172143	107053650	DDIT4
6	11658599	13258599	CC	Gain	12175164	12182248	423708	ANAPC16
6	11658599	13258599	CC	Gain	12209856	12213422	100858414	SPOCK2
6	11658599	13258599	CC	Gain	12213541	12217479	769373	TYSND1
6	11658599	13258599	CC	Gain	12216651	12220804	423711	SAR1A
6	11658599	13258599	CC	Gain	12229991	12233601	378784	NPFFR1
6	11658599	13258599	CC	Gain	12234181	12236839	769461	LRRC20
6	11658599	13258599	CC	Gain	12237139	12238735	769479	EIF4EBP2
6	11658599	13258599	CC	Gain	12278867	12281044	112532644	LOC112532644
6	11658599	13258599	CC	Gain	12329036	12333018	395729	PCBD1
6	11658599	13258599	CC	Gain	12507122	12514393	423717	SLC29A3
6	11658599	13258599	CC	Gain	12618990	12627413	769500	VSIR
6	11658599	13258599	CC	Gain	12684410	12692199	396018	CHST3
6	11658599	13258599	CC	Gain	12767294	12776276	112532633	LOC112532633
6	11658599	13258599	CC	Gain	13026123	13034057	423723	PPIF
6	11658599	13258599	CC	Gain	13210379	13210478	100315874	MIR1590
6	11658599	13258599	CC	Gain	11636275	11663046	373889	HK1
6	11658599	13258599	CC	Gain	11672940	11684518	423699	TSPAN15
6	11658599	13258599	CC	Gain	11836730	11853373	121111221	LOC121111221
6	11658599	13258599	CC	Gain	11855844	11873261	112532622	LOC112532622
6	11658599	13258599	CC	Gain	11877408	11889229	107053649	LOC107053649
6	11658599	13258599	CC	Gain	11939210	11949422	423705	PLA2G12B
6	11658599	13258599	CC	Gain	11950981	11983281	423706	OIT3
6	11658599	13258599	CC	Gain	12062991	12153399	769141	MICU1
6	11658599	13258599	CC	Gain	12153566	12168623	423707	DNAJB12
6	11658599	13258599	CC	Gain	12221027	12229294	769424	PPA1
6	11658599	13258599	CC	Gain	12238138	12253935	373898	PALD1
6	11658599	13258599	CC	Gain	12257875	12278451	423712	ADAMTS14
6	11658599	13258599	CC	Gain	12285068	12294131	769580	MTTPL
6	11658599	13258599	CC	Gain	12332647	12361496	124418060	LOC124418060
6	11658599	13258599	CC	Gain	12474899	12505789	423716	UNC5B
6	11658599	13258599	CC	Gain	12646075	12655472	423719	LOC423719
6	11658599	13258599	CC	Gain	12654044	12674176	395602	PSAP
6	11658599	13258599	CC	Gain	12677736	12684256	121111122	LOC121111122
6	11658599	13258599	CC	Gain	12695206	12700032	423720	AIFM2
6	11658599	13258599	CC	Gain	12716989	12782346	124418396	LOC124418396
6	11658599	13258599	CC	Gain	12759558	12766587	112532706	LOC112532706
6	11658599	13258599	CC	Gain	12853273	12896508	121111123	LOC121111123
6	11658599	13258599	CC	Gain	11663802	11671068	768996	TACR2
6	11658599	13258599	CC	Gain	11724750	11802661	769037	COL13A1
6	11658599	13258599	CC	Gain	11889259	11936296	423704	P4HA1
6	11658599	13258599	CC	Gain	11981444	12062178	428942	MCU
6	11658599	13258599	CC	Gain	12182012	12209444	423709	ASCC1
6	11658599	13258599	CC	Gain	12185319	12192153	121111116	LOC121111116
6	11658599	13258599	CC	Gain	12300592	12328264	423714	SGPL1
6	11658599	13258599	CC	Gain	12700320	12715460	423721	H2AFY2
6	11658599	13258599	CC	Gain	12720155	12850321	101749404	LOC101749404
6	11658599	13258599	CC	Gain	12901302	13009321	423722	ZCCHC24
6	11658599	13258599	CC	Gain	13041499	13367559	423724	ZMIZ1
6	11658599	13258599	CC	Gain	12518476	12647045	423718	CDH23
6	11150099	11600099	CC	Gain	11160911	11167144	124418086	LOC124418086
6	11150099	11600099	CC	Gain	11222965	11223034	100316015	MIR1772
6	11150099	11600099	CC	Gain	11303742	11304256	395388	ATOH7
6	11150099	11600099	CC	Gain	11502943	11503007	112532734	LOC112532734
6	11150099	11600099	CC	Gain	11535714	11549251	768898	DDX21
6	11150099	11600099	CC	Gain	11574000	11575327	121111220	LOC121111220
6	11150099	11600099	CC	Gain	11192287	11223580	423683	HERC4
6	11150099	11600099	CC	Gain	11319901	11332765	423685	PBLD
6	11150099	11600099	CC	Gain	11333213	11339705	423686	HNRNPH3
6	11150099	11600099	CC	Gain	11341478	11366009	423687	RUFY2
6	11150099	11600099	CC	Gain	11366498	11381071	423688	DNA2
6	11150099	11600099	CC	Gain	11383245	11399767	423689	SLC25A16
6	11150099	11600099	CC	Gain	11483966	11488984	107052121	LOC107052121
6	11150099	11600099	CC	Gain	11489676	11516817	423692	CCAR1
6	11150099	11600099	CC	Gain	11512194	11530531	112532647	LOC112532647
6	11150099	11600099	CC	Gain	11549747	11559199	423693	LOC423693
6	11150099	11600099	CC	Gain	11559315	11575233	423694	KIF1BP
6	11150099	11600099	CC	Gain	11575483	11587277	423696	VPS26A
6	11150099	11600099	CC	Gain	11587576	11601091	423697	SUPV3L1
6	11150099	11600099	CC	Gain	11110784	11160860	121106536	LOC121106536
6	11150099	11600099	CC	Gain	11227392	11299173	423684	MYPN
6	11150099	11600099	CC	Gain	11381054	11481993	423690	TET1
6	11150099	11600099	CC	Gain	11529785	11535719	100858074	STOX1
6	1000099	1100099	RI	Loss	1005953	1006600	121113319	LOC121113319
6	1000099	1100099	RI	Loss	1050459	1052383	107050263	LOC107050263
6	1000099	1100099	RI	Loss	1052473	1054027	121113323	LOC121113323
6	1000099	1100099	RI	Loss	1068404	1078428	107049652	LOC107049652
6	1000099	1100099	RI	Loss	1007594	1022734	121113316	LOC121113316
6	1000099	1100099	RI	Loss	1079057	1082542	124418393	LOC124418393
6	1000099	1100099	RI	Loss	713898	1229167	777017	LOC777017
6	300099	1100099	RI	Gain	302479	305915	121113324	LOC121113324
6	300099	1100099	RI	Gain	330907	331675	121113313	LOC121113313
6	300099	1100099	RI	Gain	575486	583055	101747507	LOC101747507
6	300099	1100099	RI	Gain	583887	586495	121113322	LOC121113322
6	300099	1100099	RI	Gain	613531	617006	124418395	LOC124418395
6	300099	1100099	RI	Gain	625296	635273	107049565	LOC107049565
6	300099	1100099	RI	Gain	694323	703356	121111083	LOC121111083
6	300099	1100099	RI	Gain	722594	725037	112532667	LOC112532667
6	300099	1100099	RI	Gain	729836	731726	107056510	LOC107056510
6	300099	1100099	RI	Gain	742728	748954	107056515	LOC107056515
6	300099	1100099	RI	Gain	846360	848652	107049874	LOC107049874
6	300099	1100099	RI	Gain	861566	862806	121113305	LOC121113305
6	300099	1100099	RI	Gain	871892	878804	121106456	LOC121106456
6	300099	1100099	RI	Gain	902789	903901	121113325	LOC121113325
6	300099	1100099	RI	Gain	909132	909944	112532689	LOC112532689
6	300099	1100099	RI	Gain	912905	913768	112529964	LOC112529964
6	300099	1100099	RI	Gain	921019	930742	107049870	LOC107049870
6	300099	1100099	RI	Gain	954092	960993	121113304	LOC121113304
6	300099	1100099	RI	Gain	965244	966086	121113303	LOC121113303
6	300099	1100099	RI	Gain	967371	972510	121113318	LOC121113318
6	300099	1100099	RI	Gain	1005953	1006600	121113319	LOC121113319
6	300099	1100099	RI	Gain	1050459	1052383	107050263	LOC107050263
6	300099	1100099	RI	Gain	1052473	1054027	121113323	LOC121113323
6	300099	1100099	RI	Gain	1068404	1078428	107049652	LOC107049652
6	300099	1100099	RI	Gain	589473	599626	121113302	LOC121113302
6	300099	1100099	RI	Gain	601548	608226	121113320	LOC121113320
6	300099	1100099	RI	Gain	744847	760020	121113311	LOC121113311
6	300099	1100099	RI	Gain	798338	809548	107049798	LOC107049798
6	300099	1100099	RI	Gain	863667	873736	121106468	LOC121106468
6	300099	1100099	RI	Gain	981138	983195	121113308	LOC121113308
6	300099	1100099	RI	Gain	1007594	1022734	121113316	LOC121113316
6	300099	1100099	RI	Gain	1079057	1082542	124418393	LOC124418393
6	300099	1100099	RI	Gain	95209	709498	121111076	LOC121111076
6	300099	1100099	RI	Gain	636092	696135	107056520	LOC107056520
6	300099	1100099	RI	Gain	702562	878804	121106444	LOC121106444
6	300099	1100099	RI	Gain	713898	1229167	777017	LOC777017
6	99	300099	DT	Loss	61220	62352	121111144	LOC121111144
6	99	300099	DT	Loss	104716	111730	121113301	LOC121113301
6	99	300099	DT	Loss	279391	284153	107056521	LOC107056521
6	99	300099	DT	Loss	288734	293875	121113300	LOC121113300
6	99	300099	DT	Loss	63519	69250	121111139	LOC121111139
6	99	300099	DT	Loss	69554	88930	112532663	LOC112532663
6	99	300099	DT	Loss	273276	280918	768416	LOC768416
6	99	300099	DT	Loss	95209	709498	121111076	LOC121111076
6	6100099	6950099	DT	Loss	6357764	6369132	121111068	LOC121111068
6	6100099	6950099	DT	Loss	6432648	6436606	107053623	LOC107053623
6	6100099	6950099	DT	Loss	6679429	6680623	121111070	LOC121111070
6	6100099	6950099	DT	Loss	6691073	6693280	121111196	LOC121111196
6	6100099	6950099	DT	Loss	6706632	6712215	121113298	LOC121113298
6	6100099	6950099	DT	Loss	6461793	6481160	121111069	LOC121111069
6	6100099	6950099	DT	Loss	6700337	6705902	121113297	LOC121113297
6	6100099	6950099	DT	Loss	6101656	6173547	124418044	LOC124418044
6	6100099	6950099	DT	Loss	6303211	7294179	423644	PCDH15
7	14089999	14789999	CC	Gain	14695309	14752996	770766	CCDC141
7	14089999	14789999	CC	Gain	14132905	14189226	424122	UBE2E3
7	14089999	14789999	CC	Gain	14138864	14199721	121113386	LOC121113386
7	14089999	14789999	CC	Gain	14394065	14420788	424123	CWC22
7	14089999	14789999	CC	Gain	14437467	14589516	424124	ZNF385B
7	14089999	14789999	CC	Gain	14758022	15007017	424126	TTN
7	14089999	14789999	CC	Gain	14624599	14682932	424125	SESTD1
7	10439999	10739999	CC	Gain	10625135	10630190	424064	C2orf69
7	10439999	10739999	CC	Gain	10642562	10647135	424066	MAIP1
7	10439999	10739999	CC	Gain	10543377	10612336	121113389	LOC121113389
7	10439999	10739999	CC	Gain	10630307	10643155	424065	TYW5
7	10439999	10739999	CC	Gain	10656639	10785580	424067	SPATS2L
7	10439999	10739999	CC	Gain	10407216	10540145	424063	SATB2
7	7750099	8650099	DT	Gain	7799182	7808449	424047	PRKCDBP
7	7750099	8650099	DT	Gain	7743941	7759169	424046	NABP1
7	7750099	8650099	DT	Gain	7788652	7819456	107053801	LOC107053801
7	7750099	8650099	DT	Gain	7821490	7931073	768542	TMEFF2
7	7750099	8650099	DT	Gain	8287055	8487921	107053802	LOC107053802
8	1200099	1500099	CC	Gain	1198640	1219320	424337	SLC25A24
8	1200099	1500099	CC	Gain	1225237	1248893	768922	FAM102B
8	1200099	1500099	CC	Gain	1228542	1243015	112532884	LOC112532884
8	1200099	1500099	CC	Gain	1250026	1263656	429055	HENMT1
8	1200099	1500099	CC	Gain	1260115	1268991	768611	PRPF38B
8	1200099	1500099	CC	Gain	1269140	1282313	424339	FNDC7
8	1200099	1500099	CC	Gain	1281836	1307067	424341	STXBP3
8	1200099	1500099	CC	Gain	1339623	1355631	424343	CLCC1
8	1200099	1500099	CC	Gain	1356438	1377839	424344	WDR47
8	1200099	1500099	CC	Gain	1378069	1426415	107053916	LOC107053916
8	1200099	1500099	CC	Gain	1442867	1465458	424346	DDX59
8	1200099	1500099	CC	Gain	1285890	1320750	101747831	AKNAD1
8	1200099	1500099	CC	Gain	1305830	1344920	424342	GPSM2
8	1200099	1500099	CC	Gain	1381014	1442798	424345	CAMSAP2
8	1200099	1500099	CC	Gain	1466309	1662058	424347	KIF14
8	10144299	11094299	CC	Gain	10430080	10434035	121111393	LOC121111393
8	10144299	11094299	CC	Gain	10781642	10782981	768251	AMY1AP
8	10144299	11094299	CC	Gain	10974854	10974959	102465324	MIR6561
8	10144299	11094299	CC	Gain	10138920	10147005	396451	PTGS2
8	10144299	11094299	CC	Gain	10236170	10240126	429078	PDC
8	10144299	11094299	CC	Gain	10240928	10262327	424455	ODR4
8	10144299	11094299	CC	Gain	10262458	10305340	424457	TPR
8	10144299	11094299	CC	Gain	10303935	10324138	100859371	PRG4
8	10144299	11094299	CC	Gain	10543106	10553045	107053953	LOC107053953
8	10144299	11094299	CC	Gain	10626570	10642996	426862	IVNS1ABP
8	10144299	11094299	CC	Gain	10643971	10681947	100859817	SWT1
8	10144299	11094299	CC	Gain	10682036	10719534	426860	TRMT1L
8	10144299	11094299	CC	Gain	10783962	10801834	414139	AMY1A
8	10144299	11094299	CC	Gain	10802796	10817319	424458	RNPC3
8	10144299	11094299	CC	Gain	10936480	11083323	374046	COL11A1
8	10144299	11094299	CC	Gain	11022065	11184105	107053980	LOC107053980
8	10144299	11094299	CC	Gain	10346583	10627949	429823	HMCN1
8	5244299	6094299	CC	Gain	5321925	5322020	100315753	MIR1633
8	5244299	6094299	CC	Gain	5457295	5469104	395135	NUF2
8	5244299	6094299	CC	Gain	5458786	5464080	121111409	LOC121111409
8	5244299	6094299	CC	Gain	5469222	5471774	770767	LRRC52
8	5244299	6094299	CC	Gain	5478836	5486346	424405	ALDH9A1
8	5244299	6094299	CC	Gain	5509847	5514144	121111408	LOC121111408
8	5244299	6094299	CC	Gain	5610223	5615728	424410	RNASEL
8	5244299	6094299	CC	Gain	5772230	5775806	124417074	LOC124417074
8	5244299	6094299	CC	Gain	5801884	5803282	101750986	IER5
8	5244299	6094299	CC	Gain	5808827	5810177	112532925	LOC112532925
8	5244299	6094299	CC	Gain	5824500	5831920	424414	KIAA1614
8	5244299	6094299	CC	Gain	5921086	5924140	121111411	LOC121111411
8	5244299	6094299	CC	Gain	6065717	6076235	121111412	LOC121111412
8	5244299	6094299	CC	Gain	6069864	6077066	424418	TOR1AIP1
8	5244299	6094299	CC	Gain	5469420	5478601	424404	MGST3
8	5244299	6094299	CC	Gain	5508843	5525623	424406	UCK2
8	5244299	6094299	CC	Gain	5529317	5553522	425091	KLHL20
8	5244299	6094299	CC	Gain	5551796	5554649	426563	CENPL
8	5244299	6094299	CC	Gain	5554685	5571596	424408	DARS2
8	5244299	6094299	CC	Gain	5580751	5597789	426557	RGS8
8	5244299	6094299	CC	Gain	5601891	5607877	424409	RGS16
8	5244299	6094299	CC	Gain	5617019	5630691	100858077	RGSL1
8	5244299	6094299	CC	Gain	5653385	5688145	770891	ZNF648
8	5244299	6094299	CC	Gain	5810217	5824228	424413	STX10
8	5244299	6094299	CC	Gain	5812814	5820905	107053937	LOC107053937
8	5244299	6094299	CC	Gain	5909709	5976752	424416	ACBD6
8	5244299	6094299	CC	Gain	5978395	5986875	776024	LHX4
8	5244299	6094299	CC	Gain	5989202	5997251	373914	QSOX1
8	5244299	6094299	CC	Gain	6007443	6014837	107053940	LOC107053940
8	5244299	6094299	CC	Gain	6078335	6085736	424419	TOR1AIP2
8	5244299	6094299	CC	Gain	6085012	6106037	424420	ADAMTSL2L
8	5244299	6094299	CC	Gain	5322441	5415974	121111407	LOC121111407
8	5244299	6094299	CC	Gain	5487899	5505524	427100	TMCO1
8	5244299	6094299	CC	Gain	5616386	5643259	396489	GLUL
8	5244299	6094299	CC	Gain	5707541	5792345	424412	CACNA1E
8	5244299	6094299	CC	Gain	5765370	5769074	121111410	LOC121111410
8	5244299	6094299	CC	Gain	5832691	5908320	424415	XPR1
8	5244299	6094299	CC	Gain	6001646	6067405	424417	CEP350
8	5244299	6094299	CC	Gain	5204812	5312999	395505	PBX1
8	8394299	9794299	CC	Gain	8769000	8773008	121111382	LOC121111382
8	8394299	9794299	CC	Gain	8789713	8796488	121111385	LOC121111385
8	8394299	9794299	CC	Gain	8799921	8803631	121111438	LOC121111438
8	8394299	9794299	CC	Gain	8810291	8813953	121113429	LOC121113429
8	8394299	9794299	CC	Gain	8999200	9002259	121111386	LOC121111386
8	8394299	9794299	CC	Gain	9016662	9021159	107050617	LOC107050617
8	8394299	9794299	CC	Gain	9723238	9726282	121111389	LOC121111389
8	8394299	9794299	CC	Gain	9727041	9729501	121111390	LOC121111390
8	8394299	9794299	CC	Gain	9733839	9736883	107050036	LOC107050036
8	8394299	9794299	CC	Gain	8758509	8766827	107056682	LOC107056682
8	8394299	9794299	CC	Gain	9008333	9011409	121111387	LOC121111387
8	8394299	9794299	CC	Gain	9211582	9227841	121111388	LOC121111388
8	8394299	9794299	CC	Gain	9649797	9651365	107053954	LOC107053954
8	8394299	9794299	CC	Gain	9746469	9751056	107056665	LOC107056665
8	8394299	9794299	CC	Gain	9773853	9781901	112532938	LOC112532938
8	8394299	9794299	CC	Gain	8779359	8785449	121113422	LOC121113422
8	8394299	9794299	CC	Gain	8306959	8518000	429077	BRINP3
8	13250099	13950099	DT	Gain	13309572	13313093	107053966	LOC107053966
8	13250099	13950099	DT	Gain	13518516	13518602	112532967	TRNAR-UCU
8	13250099	13950099	DT	Gain	13714651	13722377	424499	TMED5
8	13250099	13950099	DT	Gain	13764384	13768455	112532879	LOC112532879
8	13250099	13950099	DT	Gain	13782992	13791058	395269	RPL5
8	13250099	13950099	DT	Gain	13786709	13786805	112532944	LOC112532944
8	13250099	13950099	DT	Gain	13835293	13844214	121111433	LOC121111433
8	13250099	13950099	DT	Gain	13268038	13274425	429084	F3
8	13250099	13950099	DT	Gain	13282646	13309798	424487	ABCD3
8	13250099	13950099	DT	Gain	13384836	13471975	424490	ABCA4
8	13250099	13950099	DT	Gain	13473007	13494687	424491	LOC424491
8	13250099	13950099	DT	Gain	13479921	13486629	107053962	LOC107053962
8	13250099	13950099	DT	Gain	13503669	13517029	424493	DNTTIP2
8	13250099	13950099	DT	Gain	13517123	13603838	424494	BCAR3
8	13250099	13950099	DT	Gain	13571376	13587000	107053964	LOC107053964
8	13250099	13950099	DT	Gain	13663905	13676412	424496	DR1
8	13250099	13950099	DT	Gain	13677172	13686908	429086	RDH8L
8	13250099	13950099	DT	Gain	13687057	13714898	424497	CCDC18
8	13250099	13950099	DT	Gain	13724936	13751840	395174	MTF2
8	13250099	13950099	DT	Gain	13792057	13861976	424500	EVI5
8	13250099	13950099	DT	Gain	13869911	13880674	429088	GFI1
8	13250099	13950099	DT	Gain	13902170	13936240	424501	RPAP2
8	13250099	13950099	DT	Gain	13936268	13955715	424503	GLMN
8	13250099	13950099	DT	Gain	13175878	13268153	424486	SLC44A3
8	13250099	13950099	DT	Gain	13333292	13383955	424488	ARHGAP29
8	13250099	13950099	DT	Gain	13495338	13505708	424492	GCLM
8	13250099	13950099	DT	Gain	13761117	13781745	429087	FAM69A
8	13250099	13950099	DT	Gain	13601374	13654661	424495	FNBP1L
9	99	1350099	CC	Gain	478684	484850	424738	SLC35G2
9	99	1350099	CC	Gain	485727	491190	424739	SCLY
9	99	1350099	CC	Gain	495750	495807	100315878	MIR1630
9	99	1350099	CC	Gain	500349	503452	429666	AIRE
9	99	1350099	CC	Gain	503698	503818	100861562	RN5S
9	99	1350099	CC	Gain	505857	505976	112533035	LOC112533035
9	99	1350099	CC	Gain	508015	508134	112533036	LOC112533036
9	99	1350099	CC	Gain	510173	510292	121111552	LOC121111552
9	99	1350099	CC	Gain	512330	512449	121111553	LOC121111553
9	99	1350099	CC	Gain	514492	514611	112533047	LOC112533047
9	99	1350099	CC	Gain	516654	516773	121111551	LOC121111551
9	99	1350099	CC	Gain	518813	518932	112533102	LOC112533102
9	99	1350099	CC	Gain	520975	521094	112533079	LOC112533079
9	99	1350099	CC	Gain	523150	523269	112533058	LOC112533058
9	99	1350099	CC	Gain	525327	525446	112533124	LOC112533124
9	99	1350099	CC	Gain	527419	529512	124417094	LOC124417094
9	99	1350099	CC	Gain	527501	527620	112533064	LOC112533064
9	99	1350099	CC	Gain	529659	529778	112533065	LOC112533065
9	99	1350099	CC	Gain	531833	531952	112533051	LOC112533051
9	99	1350099	CC	Gain	533992	534111	112533137	LOC112533137
9	99	1350099	CC	Gain	536154	536273	112533138	LOC112533138
9	99	1350099	CC	Gain	538312	538431	112533061	LOC112533061
9	99	1350099	CC	Gain	540487	540606	112533116	LOC112533116
9	99	1350099	CC	Gain	542651	542770	112533069	LOC112533069
9	99	1350099	CC	Gain	544893	545012	112533062	LOC112533062
9	99	1350099	CC	Gain	547067	547185	112533078	LOC112533078
9	99	1350099	CC	Gain	549229	549348	112533075	LOC112533075
9	99	1350099	CC	Gain	551409	551527	112533074	LOC112533074
9	99	1350099	CC	Gain	553633	553752	112533073	LOC112533073
9	99	1350099	CC	Gain	555812	555931	112533084	LOC112533084
9	99	1350099	CC	Gain	558199	558318	112533056	LOC112533056
9	99	1350099	CC	Gain	560425	560543	121113023	LOC121113023
9	99	1350099	CC	Gain	562687	562806	112533050	LOC112533050
9	99	1350099	CC	Gain	564873	564992	112533046	LOC112533046
9	99	1350099	CC	Gain	567109	567228	121112514	LOC121112514
9	99	1350099	CC	Gain	569295	569414	112533119	LOC112533119
9	99	1350099	CC	Gain	571467	571587	112533110	LOC112533110
9	99	1350099	CC	Gain	573632	573751	112533114	LOC112533114
9	99	1350099	CC	Gain	575828	575947	112533100	LOC112533100
9	99	1350099	CC	Gain	578032	578151	112533053	LOC112533053
9	99	1350099	CC	Gain	580225	580344	112533099	LOC112533099
9	99	1350099	CC	Gain	582403	582522	112533041	LOC112533041
9	99	1350099	CC	Gain	584580	584699	112533108	LOC112533108
9	99	1350099	CC	Gain	812732	813004	112533090	LOC112533090
9	99	1350099	CC	Gain	816033	816295	112533092	LOC112533092
9	99	1350099	CC	Gain	903312	912582	395085	PROC
9	99	1350099	CC	Gain	1006802	1013379	769024	GPR17
9	99	1350099	CC	Gain	1022987	1029294	107051882	SFT2D3
9	99	1350099	CC	Gain	1088836	1092285	424754	POLR2D
9	99	1350099	CC	Gain	93669	115545	121113444	LOC121113444
9	99	1350099	CC	Gain	131804	192292	424731	ARMC8
9	99	1350099	CC	Gain	195243	203953	429118	DBR1
9	99	1350099	CC	Gain	206211	261069	424733	PPP2R3A
9	99	1350099	CC	Gain	263232	278838	429119	MSL2
9	99	1350099	CC	Gain	272009	312406	768706	PCCB
9	99	1350099	CC	Gain	317132	339708	112532999	LOC112532999
9	99	1350099	CC	Gain	491098	495748	424740	LOC424740
9	99	1350099	CC	Gain	586101	601589	424741	EFHD1
9	99	1350099	CC	Gain	638501	646471	101749520	KCNJ13
9	99	1350099	CC	Gain	681785	688264	768774	SNORC
9	99	1350099	CC	Gain	688606	735376	424744	NGEF
9	99	1350099	CC	Gain	711299	746212	107049056	NEU2
9	99	1350099	CC	Gain	802716	823118	424746	ATG16L2
9	99	1350099	CC	Gain	824839	845355	112533001	LOC112533001
9	99	1350099	CC	Gain	825110	843223	768877	SAG
9	99	1350099	CC	Gain	844010	901343	424747	DGKD
9	99	1350099	CC	Gain	922490	939577	424750	IWS1
9	99	1350099	CC	Gain	944921	996538	424751	MYO7B
9	99	1350099	CC	Gain	959499	978446	107051883	LOC107051883
9	99	1350099	CC	Gain	996882	1022128	424752	LIMS2
9	99	1350099	CC	Gain	1092348	1100921	107051881	LOC107051881
9	99	1350099	CC	Gain	1096137	1110553	424755	AMMECR1L
9	99	1350099	CC	Gain	1111375	1130913	424756	SAP130
9	99	1350099	CC	Gain	1131087	1171677	424757	UGGT1
9	99	1350099	CC	Gain	296042	478354	424735	STAG1
9	99	1350099	CC	Gain	606042	679520	424743	GIGYF2
9	99	1350099	CC	Gain	750981	795875	424745	INPP5D
9	99	1350099	CC	Gain	912695	922354	424748	LOC424748
9	99	1350099	CC	Gain	1172671	1184107	121111493	LOC121111493
9	99	1350099	CC	Gain	1189974	1356304	395141	HS6ST1
9	99	1350099	CC	Gain	1026489	1088070	424753	WDR33
9	7766999	9266999	CC	Gain	7794476	7797467	771271	KCNE4
9	7766999	9266999	CC	Gain	7899823	7905486	101750767	SCG2
9	7766999	9266999	CC	Gain	7933295	7939121	121111504	LOC121111504
9	7766999	9266999	CC	Gain	8062083	8064692	771342	FAM124B
9	7766999	9266999	CC	Gain	8164154	8166854	112532998	LOC112532998
9	7766999	9266999	CC	Gain	9177356	9188547	424792	SLC19A3
9	7766999	9266999	CC	Gain	7735790	7779083	424810	ACSL3
9	7766999	9266999	CC	Gain	7936264	7951959	424807	AP1S3
9	7766999	9266999	CC	Gain	7958701	7982109	424806	WDFY1
9	7766999	9266999	CC	Gain	8071058	8123226	424804	CUL3
9	7766999	9266999	CC	Gain	8141680	8153541	121111503	LOC121111503
9	7766999	9266999	CC	Gain	8937529	8968597	424800	RHBDD1
9	7766999	9266999	CC	Gain	8974911	9039530	424799	COL4A4
9	7766999	9266999	CC	Gain	8993824	9012910	107051843	LOC107051843
9	7766999	9266999	CC	Gain	9100808	9122987	424796	MFF
9	7766999	9266999	CC	Gain	9124504	9127504	424795	MRPL44
9	7766999	9266999	CC	Gain	9188574	9196526	100858713	THT2L
9	7766999	9266999	CC	Gain	9198466	9208358	395082	CCL20
9	7766999	9266999	CC	Gain	9237467	9304720	424789	SPHKAP
9	7766999	9266999	CC	Gain	7822047	7899760	107051850	LOC107051850
9	7766999	9266999	CC	Gain	7986959	8062323	424805	SERPINE2
9	7766999	9266999	CC	Gain	8123353	8162338	429128	GUCY1B4
9	7766999	9266999	CC	Gain	8173858	8313692	424803	DOCK10
9	7766999	9266999	CC	Gain	8559270	8660353	107051845	LOC107051845
9	7766999	9266999	CC	Gain	8623574	8915993	107051846	LOC107051846
9	7766999	9266999	CC	Gain	9020320	9099569	424797	COL4A3
9	7766999	9266999	CC	Gain	9141532	9177368	424793	AGFG1
9	7766999	9266999	CC	Gain	9217454	9522784	424790	DAW1
9	7766999	9266999	CC	Gain	8381913	8538152	424802	NYAP2
9	9900099	11666999	DT	Gain	10325214	10325322	100315702	MIR1458
9	9900099	11666999	DT	Gain	10600730	10604509	112532996	LOC112532996
9	9900099	11666999	DT	Gain	11274525	11277366	124417092	LOC124417092
9	9900099	11666999	DT	Gain	11536202	11538384	121113436	LOC121113436
9	9900099	11666999	DT	Gain	11563436	11565727	101751657	LOC101751657
9	9900099	11666999	DT	Gain	11579557	11580023	124417081	LOC124417081
9	9900099	11666999	DT	Gain	11587001	11591071	112533010	LOC112533010
9	9900099	11666999	DT	Gain	11601967	11607494	374103	ZIC1
9	9900099	11666999	DT	Gain	9880208	9922460	424782	RASA2
9	9900099	11666999	DT	Gain	9928380	9934810	424781	RNF7
9	9900099	11666999	DT	Gain	9933518	9956864	429125	GRK7
9	9900099	11666999	DT	Gain	9973116	9995638	396549	ATP1B3
9	9900099	11666999	DT	Gain	10001330	10035472	107051833	LOC107051833
9	9900099	11666999	DT	Gain	10003802	10058904	424780	TFDP2
9	9900099	11666999	DT	Gain	10062090	10083321	424779	GK5
9	9900099	11666999	DT	Gain	10124117	10160141	424777	ATR
9	9900099	11666999	DT	Gain	10160484	10198792	396291	PLS1
9	9900099	11666999	DT	Gain	10199919	10222227	424776	TRPC1
9	9900099	11666999	DT	Gain	10224199	10245933	429124	PCOLCE2
9	9900099	11666999	DT	Gain	10268758	10281269	124417090	LOC124417090
9	9900099	11666999	DT	Gain	10283850	10326479	424773	U2SURP
9	9900099	11666999	DT	Gain	10336515	10339119	429123	CHST2
9	9900099	11666999	DT	Gain	10555710	10571591	112532976	LOC112532976
9	9900099	11666999	DT	Gain	10582350	10596308	424771	DIPK2A
9	9900099	11666999	DT	Gain	11168027	11218270	424882	PLOD2
9	9900099	11666999	DT	Gain	11235924	11259540	424883	PLSCR1
9	9900099	11666999	DT	Gain	11244066	11270462	424884	PLSCR5
9	9900099	11666999	DT	Gain	11386314	11388293	121111541	LOC121111541
9	9900099	11666999	DT	Gain	11582187	11599990	424885	ZIC4
9	9900099	11666999	DT	Gain	10085354	10123476	424778	XRN1
9	9900099	11666999	DT	Gain	10611675	11175426	101749016	LOC101749016
9	9900099	11666999	DT	Gain	11268363	11272438	107054108	LOC107054108
9	9900099	11666999	DT	Gain	11612912	11799737	107054107	LOC107054107
9	9900099	11666999	DT	Gain	10381522	10558641	424772	SLC9A9
9	9900099	11666999	DT	Gain	11532284	11535966	770705	LOC770705
10	1200099	1750099	CC	Loss	1227713	1227823	102466711	MIR6692
10	1200099	1750099	CC	Loss	1243267	1243979	101748248	PCLAF
10	1200099	1750099	CC	Loss	1334176	1335548	396447	PPIB
10	1200099	1750099	CC	Loss	1335661	1337150	769119	SNX22
10	1200099	1750099	CC	Loss	1349709	1355609	415327	PATL2
10	1200099	1750099	CC	Loss	1355772	1358713	414830	B2M
10	1200099	1750099	CC	Loss	1362983	1364962	374053	RPS17
10	1200099	1750099	CC	Loss	1363892	1364024	112533226	LOC112533226
10	1200099	1750099	CC	Loss	1397887	1397958	100315919	MIR1688
10	1200099	1750099	CC	Loss	1413500	1415438	112533211	LOC112533211
10	1200099	1750099	CC	Loss	1418787	1421166	415324	LOC415324
10	1200099	1750099	CC	Loss	1590071	1597497	415322	SENP8
10	1200099	1750099	CC	Loss	1605051	1605161	102465387	MIR6660
10	1200099	1750099	CC	Loss	1626634	1634666	769472	PARP6
10	1200099	1750099	CC	Loss	1213788	1241937	415330	TRIP4
10	1200099	1750099	CC	Loss	1337029	1348383	427480	SNX1
10	1200099	1750099	CC	Loss	1357811	1362814	100857114	TERB2
10	1200099	1750099	CC	Loss	1365649	1391276	415326	CPEB1
10	1200099	1750099	CC	Loss	1391839	1402832	769343	AP3B2
10	1200099	1750099	CC	Loss	1423989	1427670	395289	NR2E3
10	1200099	1750099	CC	Loss	1599283	1607224	101748322	GRAMD2
10	1200099	1750099	CC	Loss	1607489	1624773	396456	PKLR
10	1200099	1750099	CC	Loss	1635375	1646050	427479	CELF6
10	1200099	1750099	CC	Loss	1647375	1664297	415320	HEXA
10	1200099	1750099	CC	Loss	1714073	1748593	415318	BBS4
10	1200099	1750099	CC	Loss	1176605	1213372	415331	ZNF609
10	1200099	1750099	CC	Loss	1243334	1331009	415328	CSNK1G1
10	1200099	1750099	CC	Loss	1427881	1593998	101748321	MYO9A
10	1200099	1750099	CC	Loss	1664333	1713625	415319	ARIH1
10	3550099	3950099	CC	Gain	3560685	3566767	107052150	LOC107052150
10	3550099	3950099	CC	Gain	3639876	3641702	121111656	LOC121111656
10	3550099	3950099	CC	Gain	3643902	3650737	386578	CHRNA3
10	3550099	3950099	CC	Gain	3673921	3679412	415358	HYKK
10	3550099	3950099	CC	Gain	3674726	3678776	121111655	LOC121111655
10	3550099	3950099	CC	Gain	3719336	3732157	374211	CRABP1
10	3550099	3950099	CC	Gain	3752125	3765167	415360	DNAJA4
10	3550099	3950099	CC	Gain	3626221	3638515	395613	CHRNB4
10	3550099	3950099	CC	Gain	3650732	3667625	386577	CHRNA5
10	3550099	3950099	CC	Gain	3682593	3704319	427490	IREB2
10	3550099	3950099	CC	Gain	3751236	3758943	415359	WDR61
10	3550099	3950099	CC	Gain	3811006	3850596	415363	CIB2
10	3550099	3950099	CC	Gain	3845895	3887742	415364	TBC1D2B
10	3550099	3950099	CC	Gain	3522529	3560364	415356	UBE2Q2
10	3550099	3950099	CC	Gain	3668672	3673786	415357	PSMA4
10	3550099	3950099	CC	Gain	3765359	3802650	415361	ACSBG1
10	3550099	3950099	CC	Gain	3799107	3810972	415362	IDH3A
10	3550099	3950099	CC	Gain	3887756	3936166	100857587	DAPK2
10	400099	900099	CC	Loss	402922	407057	121111567	LOC121111567
10	400099	900099	CC	Loss	415254	416249	121111621	LOC121111621
10	400099	900099	CC	Loss	417078	420327	121113468	LOC121113468
10	400099	900099	CC	Loss	432193	433460	121111557	LOC121111557
10	400099	900099	CC	Loss	479598	479676	102465743	MIR7478
10	400099	900099	CC	Loss	557337	561477	121113476	LOC121113476
10	400099	900099	CC	Loss	565625	570803	107050295	LOC107050295
10	400099	900099	CC	Loss	579703	584886	121111568	LOC121111568
10	400099	900099	CC	Loss	585268	588237	121111622	LOC121111622
10	400099	900099	CC	Loss	588470	589342	112533221	LOC112533221
10	400099	900099	CC	Loss	594176	603086	121111618	LOC121111618
10	400099	900099	CC	Loss	612888	616821	101747894	LOC101747894
10	400099	900099	CC	Loss	711075	720274	107054158	LOC107054158
10	400099	900099	CC	Loss	713382	713454	112533243	TRNAQ-CUG
10	400099	900099	CC	Loss	721596	721668	112533244	TRNAG-UCC
10	400099	900099	CC	Loss	724843	726289	121111599	LOC121111599
10	400099	900099	CC	Loss	732508	733955	107054169	LOC107054169
10	400099	900099	CC	Loss	735279	735352	121111673	TRNAG-UCC
10	400099	900099	CC	Loss	738540	747748	121113478	LOC121113478
10	400099	900099	CC	Loss	740851	740923	121113490	TRNAQ-CUG
10	400099	900099	CC	Loss	749069	749141	121113491	TRNAG-UCC
10	400099	900099	CC	Loss	754625	754697	112533235	TRNAQ-CUG
10	400099	900099	CC	Loss	762840	762912	121111669	TRNAG-UCC
10	400099	900099	CC	Loss	773702	773774	121111670	TRNAQ-CUG
10	400099	900099	CC	Loss	779800	781247	121111625	LOC121111625
10	400099	900099	CC	Loss	782568	782640	112533234	TRNAG-UCC
10	400099	900099	CC	Loss	792658	799237	415340	OR6B1
10	400099	900099	CC	Loss	803843	817986	107049037	LOC107049037
10	400099	900099	CC	Loss	810878	814384	107052143	LOC107052143
10	400099	900099	CC	Loss	825892	828722	101748538	LOC101748538
10	400099	900099	CC	Loss	842238	843250	107052138	LOC107052138
10	400099	900099	CC	Loss	855074	856049	101750836	LOC101750836
10	400099	900099	CC	Loss	861048	862064	768801	OR10A4
10	400099	900099	CC	Loss	865803	865877	112533233	TRNAI-AAU
10	400099	900099	CC	Loss	866070	866142	112533237	TRNAM-CAU
10	400099	900099	CC	Loss	870131	878336	768838	MZT2B
10	400099	900099	CC	Loss	887715	887775	100315973	MIR1670
10	400099	900099	CC	Loss	432974	447499	107049692	LOC107049692
10	400099	900099	CC	Loss	487211	492807	121111573	LOC121111573
10	400099	900099	CC	Loss	500969	508285	101747373	LOC101747373
10	400099	900099	CC	Loss	537702	542470	121113473	LOC121113473
10	400099	900099	CC	Loss	551959	557087	121113475	LOC121113475
10	400099	900099	CC	Loss	615637	637017	112533198	LOC112533198
10	400099	900099	CC	Loss	636847	649010	100857180	LOC100857180
10	400099	900099	CC	Loss	662515	675671	107054160	LOC107054160
10	400099	900099	CC	Loss	687174	704940	101748001	LOC101748001
10	400099	900099	CC	Loss	766097	770647	395341	ENS-3
10	400099	900099	CC	Loss	835081	836577	100857343	LOC100857343
10	400099	900099	CC	Loss	882311	907101	415339	SHF
10	400099	900099	CC	Loss	385915	402357	121113467	LOC121113467
10	400099	900099	CC	Loss	511833	529488	107050529	LOC107050529
10	400099	900099	CC	Loss	652390	662352	107054161	LOC107054161
10	400099	900099	CC	Loss	785815	787260	112533192	LOC112533192
10	156399	756399	CC	Gain	183508	184775	121113477	LOC121113477
10	156399	756399	CC	Gain	198437	199275	124417104	LOC124417104
10	156399	756399	CC	Gain	218042	222286	121111574	LOC121111574
10	156399	756399	CC	Gain	252631	253261	121113464	LOC121113464
10	156399	756399	CC	Gain	264284	267584	121113463	LOC121113463
10	156399	756399	CC	Gain	271105	271505	121113465	LOC121113465
10	156399	756399	CC	Gain	271887	277045	121113462	LOC121113462
10	156399	756399	CC	Gain	285826	290676	107050809	LOC107050809
10	156399	756399	CC	Gain	299677	304528	101748218	LOC101748218
10	156399	756399	CC	Gain	317264	318549	121111619	LOC121111619
10	156399	756399	CC	Gain	334024	335291	124417105	LOC124417105
10	156399	756399	CC	Gain	381009	382390	121113466	LOC121113466
10	156399	756399	CC	Gain	402922	407057	121111567	LOC121111567
10	156399	756399	CC	Gain	415254	416249	121111621	LOC121111621
10	156399	756399	CC	Gain	417078	420327	121113468	LOC121113468
10	156399	756399	CC	Gain	432193	433460	121111557	LOC121111557
10	156399	756399	CC	Gain	479598	479676	102465743	MIR7478
10	156399	756399	CC	Gain	557337	561477	121113476	LOC121113476
10	156399	756399	CC	Gain	565625	570803	107050295	LOC107050295
10	156399	756399	CC	Gain	579703	584886	121111568	LOC121111568
10	156399	756399	CC	Gain	585268	588237	121111622	LOC121111622
10	156399	756399	CC	Gain	588470	589342	112533221	LOC112533221
10	156399	756399	CC	Gain	594176	603086	121111618	LOC121111618
10	156399	756399	CC	Gain	612888	616821	101747894	LOC101747894
10	156399	756399	CC	Gain	711075	720274	107054158	LOC107054158
10	156399	756399	CC	Gain	713382	713454	112533243	TRNAQ-CUG
10	156399	756399	CC	Gain	721596	721668	112533244	TRNAG-UCC
10	156399	756399	CC	Gain	724843	726289	121111599	LOC121111599
10	156399	756399	CC	Gain	732508	733955	107054169	LOC107054169
10	156399	756399	CC	Gain	735279	735352	121111673	TRNAG-UCC
10	156399	756399	CC	Gain	738540	747748	121113478	LOC121113478
10	156399	756399	CC	Gain	740851	740923	121113490	TRNAQ-CUG
10	156399	756399	CC	Gain	749069	749141	121113491	TRNAG-UCC
10	156399	756399	CC	Gain	754625	754697	112533235	TRNAQ-CUG
10	156399	756399	CC	Gain	233869	251462	121111613	LOC121111613
10	156399	756399	CC	Gain	432974	447499	107049692	LOC107049692
10	156399	756399	CC	Gain	487211	492807	121111573	LOC121111573
10	156399	756399	CC	Gain	500969	508285	101747373	LOC101747373
10	156399	756399	CC	Gain	537702	542470	121113473	LOC121113473
10	156399	756399	CC	Gain	551959	557087	121113475	LOC121113475
10	156399	756399	CC	Gain	615637	637017	112533198	LOC112533198
10	156399	756399	CC	Gain	636847	649010	100857180	LOC100857180
10	156399	756399	CC	Gain	662515	675671	107054160	LOC107054160
10	156399	756399	CC	Gain	687174	704940	101748001	LOC101748001
10	156399	756399	CC	Gain	258879	264433	107050846	LOC107050846
10	156399	756399	CC	Gain	385915	402357	121113467	LOC121113467
10	156399	756399	CC	Gain	511833	529488	107050529	LOC107050529
10	156399	756399	CC	Gain	652390	662352	107054161	LOC107054161
10	1000099	1150099	DT	Loss	1037407	1047858	124417130	LOC124417130
10	1000099	1150099	DT	Loss	1056768	1062167	427484	DUOXA2
10	1000099	1150099	DT	Loss	994131	1027969	415335	ZNF592
10	1000099	1150099	DT	Loss	1028669	1037838	415334	SEC11A
10	1000099	1150099	DT	Loss	1063256	1071952	427483	DUOXA1L
10	1000099	1150099	DT	Loss	1066147	1093678	427482	DUOX1
10	1000099	1150099	DT	Loss	1094088	1111026	415332	SORD
10	1000099	1150099	DT	Loss	1126008	1147645	395678	RBPMS2
10	1000099	1150099	DT	Loss	1047957	1051243	415333	NMB
10	8500099	9000099	DT	Gain	8558759	8559741	112533195	LOC112533195
10	8500099	9000099	DT	Gain	8751506	8762773	768853	ARPP19
10	8500099	9000099	DT	Gain	8857752	8860056	124417111	LOC124417111
10	8500099	9000099	DT	Gain	8919509	8922680	395193	BCL2L10
10	8500099	9000099	DT	Gain	8933978	8935928	121111646	LOC121111646
10	8500099	9000099	DT	Gain	8675577	8687790	107054176	ONECUT1
10	8500099	9000099	DT	Gain	8693452	8701676	121111579	LOC121111579
10	8500099	9000099	DT	Gain	8699092	8706134	121111578	LOC121111578
10	8500099	9000099	DT	Gain	8706069	8749232	415416	FAM214A
10	8500099	9000099	DT	Gain	8859039	8889981	430027	MYO5C
10	8500099	9000099	DT	Gain	8942476	9011479	415419	MAPK4
10	8500099	9000099	DT	Gain	8961278	8968074	121111580	LOC121111580
10	8500099	9000099	DT	Gain	8760656	8858383	396237	MYO5A
10	8500099	9000099	DT	Gain	8892217	8917826	415417	GNB5
10	9206399	10056399	DT	Gain	9291147	9295130	107054185	LOC107054185
10	9206399	10056399	DT	Gain	9334710	9338533	124417113	LOC124417113
10	9206399	10056399	DT	Gain	9935983	9936072	100315988	MIR1744
10	9206399	10056399	DT	Gain	9196949	9287036	427523	GLDN
10	9206399	10056399	DT	Gain	9235645	9257340	414854	CYP19A1
10	9206399	10056399	DT	Gain	9800539	9822524	112533183	LOC112533183
10	9206399	10056399	DT	Gain	9171398	9213013	427499	TNFAIP8L3
10	9206399	10056399	DT	Gain	9288348	9338625	415594	DMXL2
10	9206399	10056399	DT	Gain	9297752	9306219	107054183	LOC107054183
10	9206399	10056399	DT	Gain	9942947	10094968	415432	MYEF2
10	9206399	10056399	DT	Gain	9338761	9943174	415430	SEMA6D
11	99	2750099	CC	Gain	3482	6465	121111689	LOC121111689
11	99	2750099	CC	Gain	413134	416416	121106567	LOC121106567
11	99	2750099	CC	Gain	416529	423055	415627	CFAP20
11	99	2750099	CC	Gain	429322	433832	415629	MMP15
11	99	2750099	CC	Gain	435466	439209	415628	USB1
11	99	2750099	CC	Gain	493896	499772	121106573	LOC121106573
11	99	2750099	CC	Gain	509080	513129	404754	UMOD
11	99	2750099	CC	Gain	513745	517826	415632	ADGRG3
11	99	2750099	CC	Gain	529586	533493	415634	ADGRG5
11	99	2750099	CC	Gain	534667	540377	427528	CCDC102A
11	99	2750099	CC	Gain	540960	546199	430610	DOK4
11	99	2750099	CC	Gain	546640	554353	415635	POLR2C
11	99	2750099	CC	Gain	555660	555770	102465418	MIR6709
11	99	2750099	CC	Gain	560717	566681	415637	CIAPIN1
11	99	2750099	CC	Gain	570092	573152	426456	LOC426456
11	99	2750099	CC	Gain	575383	580867	415642	GFOD2
11	99	2750099	CC	Gain	581289	583000	107054261	LOC107054261
11	99	2750099	CC	Gain	591085	596491	101748842	PARD6A
11	99	2750099	CC	Gain	596742	602067	415644	HERPUD1
11	99	2750099	CC	Gain	689640	699787	415647	FAM192A
11	99	2750099	CC	Gain	692523	694370	107054262	LOC107054262
11	99	2750099	CC	Gain	743938	747430	121106569	LOC121106569
11	99	2750099	CC	Gain	750616	752975	121106568	LOC121106568
11	99	2750099	CC	Gain	757294	759652	121106571	LOC121106571
11	99	2750099	CC	Gain	763975	765313	121106572	LOC121106572
11	99	2750099	CC	Gain	777359	780742	121106570	LOC121106570
11	99	2750099	CC	Gain	790716	793197	415650	PLLP
11	99	2750099	CC	Gain	793311	793394	112533311	TRNAL-CAG
11	99	2750099	CC	Gain	793518	793601	112533312	TRNAL-CAG
11	99	2750099	CC	Gain	809957	811194	415652	CCL17
11	99	2750099	CC	Gain	816543	816615	112533318	TRNAH-GUG
11	99	2750099	CC	Gain	910338	913204	101749358	THAP11
11	99	2750099	CC	Gain	938482	940216	107052158	LOC107052158
11	99	2750099	CC	Gain	972253	974020	100858970	NRN1L
11	99	2750099	CC	Gain	1003877	1005549	427531	CTRL
11	99	2750099	CC	Gain	1006306	1015219	769364	EXOC3L1
11	99	2750099	CC	Gain	1037835	1042647	100857564	TMEM208
11	99	2750099	CC	Gain	1068054	1068127	112533319	TRNAK-UUU
11	99	2750099	CC	Gain	1070473	1073034	415661	LOC415661
11	99	2750099	CC	Gain	1075594	1077821	769668	LOC769668
11	99	2750099	CC	Gain	1088583	1090819	101747680	LOC101747680
11	99	2750099	CC	Gain	1091891	1092467	112533303	LOC112533303
11	99	2750099	CC	Gain	1122479	1130332	107052159	LOC107052159
11	99	2750099	CC	Gain	1187005	1189190	100857820	LOC100857820
11	99	2750099	CC	Gain	1188541	1194515	101748539	LOC101748539
11	99	2750099	CC	Gain	1207303	1208885	107052160	EXOSC6
11	99	2750099	CC	Gain	1213088	1217787	431137	CLEC18B
11	99	2750099	CC	Gain	1217828	1222855	427533	LOC427533
11	99	2750099	CC	Gain	1240962	1243254	121106578	LOC121106578
11	99	2750099	CC	Gain	1250323	1253257	121106577	LOC121106577
11	99	2750099	CC	Gain	1403681	1405153	121106580	LOC121106580
11	99	2750099	CC	Gain	1425053	1425113	114483700	MIR12219
11	99	2750099	CC	Gain	1428207	1428280	112533313	TRNAK-UUU
11	99	2750099	CC	Gain	1428442	1432548	101750922	SETD6
11	99	2750099	CC	Gain	1453976	1454112	112533308	LOC112533308
11	99	2750099	CC	Gain	1462201	1462337	112533309	LOC112533309
11	99	2750099	CC	Gain	1487779	1490224	121106579	LOC121106579
11	99	2750099	CC	Gain	1495731	1506319	396533	GOT2
11	99	2750099	CC	Gain	1508753	1513331	396255	CALB2
11	99	2750099	CC	Gain	1514043	1522642	769958	PNP
11	99	2750099	CC	Gain	1530328	1539649	427537	CMTR2
11	99	2750099	CC	Gain	1560791	1564863	121106581	LOC121106581
11	99	2750099	CC	Gain	1673343	1673414	112533314	TRNAG-GCC
11	99	2750099	CC	Gain	1682261	1682332	112533320	TRNAG-GCC
11	99	2750099	CC	Gain	1723462	1734910	415679	MTSS1L
11	99	2750099	CC	Gain	1738295	1742625	100858424	IL34
11	99	2750099	CC	Gain	1739567	1739638	112533315	TRNAG-GCC
11	99	2750099	CC	Gain	1739991	1740062	112533316	TRNAG-GCC
11	99	2750099	CC	Gain	1769862	1769944	112533306	LOC112533306
11	99	2750099	CC	Gain	1787215	1794582	770049	FUK
11	99	2750099	CC	Gain	1795335	1801461	395139	ST3GAL2
11	99	2750099	CC	Gain	1907718	1912059	415686	MLKL
11	99	2750099	CC	Gain	1962438	1962533	100315760	MIR1643
11	99	2750099	CC	Gain	1983926	1987934	415689	LDHD
11	99	2750099	CC	Gain	1988083	1989885	112529919	CTRB1
11	99	2750099	CC	Gain	1990891	1992694	121106428	LOC121106428
11	99	2750099	CC	Gain	2053214	2057348	770531	TMEM170A
11	99	2750099	CC	Gain	2065525	2065608	777832	MIR138-2
11	99	2750099	CC	Gain	2139907	2141441	396212	MT4
11	99	2750099	CC	Gain	2143342	2144384	770592	MT3
11	99	2750099	CC	Gain	2168625	2176742	415695	OGFOD1
11	99	2750099	CC	Gain	2180943	2184119	121106582	LOC121106582
11	99	2750099	CC	Gain	2220346	2224214	107052164	LOC107052164
11	99	2750099	CC	Gain	2476905	2481038	415701	FBXL8
11	99	2750099	CC	Gain	2548963	2552769	100857309	SLC38A8
11	99	2750099	CC	Gain	2595430	2603652	121106584	LOC121106584
11	99	2750099	CC	Gain	2717610	2718641	101750299	LOC101750299
11	99	2750099	CC	Gain	2729486	2732139	121111697	LOC121111697
11	99	2750099	CC	Gain	2732154	2734597	121111698	LOC121111698
11	99	2750099	CC	Gain	2742267	2745198	112533293	LOC112533293
11	99	2750099	CC	Gain	2745213	2747656	121111699	LOC121111699
11	99	2750099	CC	Gain	58566	79733	768530	PLA2G15
11	99	2750099	CC	Gain	132356	242262	415619	SMPD3
11	99	2750099	CC	Gain	273626	280285	415621	SLC7A6OS
11	99	2750099	CC	Gain	281148	309244	415622	SLC7A6
11	99	2750099	CC	Gain	308995	335580	415623	TLR21
11	99	2750099	CC	Gain	337417	353165	768618	NDRG4
11	99	2750099	CC	Gain	357017	368229	415625	GINS3
11	99	2750099	CC	Gain	368295	386726	112533253	LOC112533253
11	99	2750099	CC	Gain	439299	444527	427526	ZNF319
11	99	2750099	CC	Gain	443674	460859	768759	CNGB1
11	99	2750099	CC	Gain	464154	476111	415630	KIFC2
11	99	2750099	CC	Gain	476455	493852	415631	KATNB1
11	99	2750099	CC	Gain	495583	508025	427527	DRC7
11	99	2750099	CC	Gain	554456	560699	415636	COQ9
11	99	2750099	CC	Gain	582897	590050	415643	ENKD1
11	99	2750099	CC	Gain	604342	609993	415645	CETP
11	99	2750099	CC	Gain	610640	648121	100857413	NLRC5
11	99	2750099	CC	Gain	699186	706930	124417135	LOC124417135
11	99	2750099	CC	Gain	708392	730241	415648	RSPRY1
11	99	2750099	CC	Gain	730380	739605	124416940	LOC124416940
11	99	2750099	CC	Gain	765481	773022	426495	ARL2BP
11	99	2750099	CC	Gain	799739	805819	415651	CX3CL1
11	99	2750099	CC	Gain	820876	875730	415653	RANBP10
11	99	2750099	CC	Gain	875600	890583	769262	TSNAXIP1
11	99	2750099	CC	Gain	878691	884804	121106576	LOC121106576
11	99	2750099	CC	Gain	893641	910183	415654	CENPT
11	99	2750099	CC	Gain	940303	971578	415656	EDC4
11	99	2750099	CC	Gain	977030	1003122	415658	PSKH1
11	99	2750099	CC	Gain	1015304	1027280	769430	E2F4
11	99	2750099	CC	Gain	1027928	1036453	100857533	ELMO3
11	99	2750099	CC	Gain	1061124	1067504	396136	LCAT
11	99	2750099	CC	Gain	1079170	1085500	415662	LOC415662
11	99	2750099	CC	Gain	1084973	1098656	415664	LOC415664
11	99	2750099	CC	Gain	1100739	1124270	415665	FAM65A
11	99	2750099	CC	Gain	1129377	1159386	396274	CTCF
11	99	2750099	CC	Gain	1161214	1178679	415666	RLTPR
11	99	2750099	CC	Gain	1194640	1207049	415668	AARS1
11	99	2750099	CC	Gain	1209015	1212830	100857843	LOC100857843
11	99	2750099	CC	Gain	1223366	1240971	769748	ZDHHC1
11	99	2750099	CC	Gain	1243694	1245757	415669	TPPP3
11	99	2750099	CC	Gain	1253264	1266756	769782	KCTD19
11	99	2750099	CC	Gain	1354456	1365252	425403	SLC9A5
11	99	2750099	CC	Gain	1366387	1380937	415672	FHOD1
11	99	2750099	CC	Gain	1384711	1393954	100858361	HSD11B2
11	99	2750099	CC	Gain	1393677	1418436	415674	ATP6V0D1
11	99	2750099	CC	Gain	1419252	1428391	427535	AGRP
11	99	2750099	CC	Gain	1423642	1428113	100859696	LOC100859696
11	99	2750099	CC	Gain	1488136	1496565	107052162	SLC38A7
11	99	2750099	CC	Gain	1733397	1737672	101751691	LOC101751691
11	99	2750099	CC	Gain	1743654	1772045	415680	SF3B3
11	99	2750099	CC	Gain	1772279	1786941	415681	COG4
11	99	2750099	CC	Gain	1801661	1822307	415683	PDPR
11	99	2750099	CC	Gain	1885273	1907338	415684	RFWD3
11	99	2750099	CC	Gain	1912692	1920475	415687	FA2H
11	99	2750099	CC	Gain	1971191	1983948	425231	ZNRF1
11	99	2750099	CC	Gain	1993957	1999749	415691	BCAR1
11	99	2750099	CC	Gain	2002084	2052957	374073	CFDP1
11	99	2750099	CC	Gain	2057853	2064608	415692	SLC12A3
11	99	2750099	CC	Gain	2149683	2164556	415694	BBS2
11	99	2750099	CC	Gain	2176925	2183542	100858636	NUDT21
11	99	2750099	CC	Gain	2184157	2204872	415697	AMFR
11	99	2750099	CC	Gain	2318491	2329489	121106583	LOC121106583
11	99	2750099	CC	Gain	2365140	2407643	395257	CBFB
11	99	2750099	CC	Gain	2412788	2453400	415699	PHAF1
11	99	2750099	CC	Gain	2451652	2460724	427539	B3GNT9
11	99	2750099	CC	Gain	2462152	2476909	415700	TRADD
11	99	2750099	CC	Gain	2499297	2514191	415702	DNAAF1
11	99	2750099	CC	Gain	2503441	2520369	415703	HSDL1
11	99	2750099	CC	Gain	2522535	2547815	415704	MBTPS1
11	99	2750099	CC	Gain	2552692	2604758	415705	NECAB2
11	99	2750099	CC	Gain	2654542	2678918	415708	RIPK3
11	99	2750099	CC	Gain	2719063	2720644	121113493	LOC121113493
11	99	2750099	CC	Gain	39461	146153	415616	LOC415616
11	99	2750099	CC	Gain	257177	273615	415620	PRMT7
11	99	2750099	CC	Gain	384878	395272	768642	CCDC113
11	99	2750099	CC	Gain	392388	414769	415626	CSNK2A2
11	99	2750099	CC	Gain	518086	527168	415633	ADGRG1
11	99	2750099	CC	Gain	647194	688182	415646	CPNE2
11	99	2750099	CC	Gain	784039	787418	121106575	LOC121106575
11	99	2750099	CC	Gain	917088	938860	415655	NUTF2
11	99	2750099	CC	Gain	1178643	1185952	769451	ACD
11	99	2750099	CC	Gain	1266979	1349745	100859373	PLEKHG4
11	99	2750099	CC	Gain	1433768	1487261	100858397	CNOT1
11	99	2750099	CC	Gain	1566266	1670304	427538	HYDIN
11	99	2750099	CC	Gain	1670858	1721821	415678	VAC14
11	99	2750099	CC	Gain	1822517	1881780	396492	GLG1
11	99	2750099	CC	Gain	1922164	1970763	415688	WDR59
11	99	2750099	CC	Gain	2224983	2344258	415698	GNAO1
11	99	2750099	CC	Gain	2481636	2496330	427540	HSF4
11	99	2750099	CC	Gain	2619535	2654437	415706	OSGIN1
11	99	2750099	CC	Gain	1043296	1060278	415660	KIAA0895L
11	99	2750099	CC	Gain	2067866	2138677	415693	NUP93
11	2750099	2950099	CC	Loss	2755324	2758255	107052165	LOC107052165
11	2750099	2950099	CC	Loss	2758270	2760713	121111710	LOC121111710
11	2750099	2950099	CC	Loss	2888826	2942778	415710	ESRP2
11	7050099	7700099	DT	Gain	7301806	7303688	124417148	LOC124417148
11	7050099	7700099	DT	Gain	7360692	7371436	415744	DNAJA2
11	7050099	7700099	DT	Gain	7374014	7380175	415745	CDCA9
11	7050099	7700099	DT	Gain	7399953	7403734	124417149	LOC124417149
11	7050099	7700099	DT	Gain	7494895	7500315	427545	LOC427545
11	7050099	7700099	DT	Gain	7024423	7063689	415740	LONP2
11	7050099	7700099	DT	Gain	7225000	7298018	415742	ITFG1
11	7050099	7700099	DT	Gain	7303520	7331553	415743	NETO2
11	7050099	7700099	DT	Gain	7380608	7404650	415746	GPT2
11	7050099	7700099	DT	Gain	7413392	7426925	415747	C16orf87
11	7050099	7700099	DT	Gain	7435241	7466329	415748	MYLK3
11	7050099	7700099	DT	Gain	7472904	7494750	415750	VPS35
11	7050099	7700099	DT	Gain	7511226	7529875	415751	SHCBP1
11	7050099	7700099	DT	Gain	7531886	7543381	121106563	LOC121106563
11	7050099	7700099	DT	Gain	7064622	7090148	121106561	LOC121106561
11	7050099	7700099	DT	Gain	7153731	7224876	415741	PHKB
11	7050099	7700099	DT	Gain	7467580	7472775	415749	ORC6
11	7050099	7700099	DT	Gain	7274076	7360809	121106562	LOC121106562
12	9300099	9950099	CC	Gain	9307133	9308637	101751709	LOC101751709
12	9300099	9950099	CC	Gain	9312119	9313631	107054440	H1FX
12	9300099	9950099	CC	Gain	9342413	9349746	416017	RPN1
12	9300099	9950099	CC	Gain	9440366	9441350	770080	DNAJB8
12	9300099	9950099	CC	Gain	9596409	9596504	100315720	MIR1572
12	9300099	9950099	CC	Gain	9691846	9699081	121106608	LOC121106608
12	9300099	9950099	CC	Gain	9720134	9730919	416023	SEC61A1
12	9300099	9950099	CC	Gain	9284082	9303141	416014	COPG1
12	9300099	9950099	CC	Gain	9316695	9351407	416016	RAB7A
12	9300099	9950099	CC	Gain	9378894	9396382	416018	GATA2
12	9300099	9950099	CC	Gain	9572888	9690092	416021	EEFSEC
12	9300099	9950099	CC	Gain	9739826	9799918	427587	KBTBD12
12	9300099	9950099	CC	Gain	9852792	9879970	416026	ABTB1
12	9300099	9950099	CC	Gain	9880255	9912286	770690	PODXL2
12	9300099	9950099	CC	Gain	9920512	9931857	416027	MCM2
12	9300099	9950099	CC	Gain	9933515	9949244	416028	TPRA1
12	9300099	9950099	CC	Gain	9303234	9306216	416015	HMCES
12	9300099	9950099	CC	Gain	9690269	9708048	416022	RUVBL1
12	9300099	9950099	CC	Gain	9750554	9849238	416024	MGLL
12	9300099	9950099	CC	Gain	9410320	9525971	101750361	LOC101750361
12	8091499	8591499	CC	Gain	8093818	8095580	121106677	LOC121106677
12	8091499	8591499	CC	Gain	8082566	8096301	395703	WNT5A
12	8091499	8591499	CC	Gain	8533546	8574670	415997	CCDC66
12	8091499	8591499	CC	Gain	8576242	8606204	415999	FAM208A
[truncated: 2,197 more rows]
