# Supplementary material for: Genome-Wide Analysis of Copy Number Variation in Vietnamese Local Chickens
Source: Animals (Basel). 2026 Apr 1;16(7):1085. doi: 10.3390/ani16071085 (PMC13072240; doi:10.3390/ani16071085)
Supplement: Supplementary file 1 [file animals-16-01085-s001.zip › Table S5.xlsx]

## Sheet: CNVR_QTL_overlap_nodup_byBreed
Table S5: QTLs Mapped Within CNVRs
Chr	CNVR_start	CNVR_end	QTL_start	QTL_end	QTL_ID	QTL_trait	Breed
1	100099	700099	557616	557620	221657	Body weight gain	CC
1	100099	700099	557616	557620	221698	Body weight gain	CC
1	1050099	2994699	1497904	1497908	139656	Feed conversion ratio	CC
1	1050099	2994699	2115831	2115835	314834	Feed conversion ratio	CC
1	1050099	2994699	2123031	2123035	314835	Feed conversion ratio	CC
1	1050099	2994699	2819094	2819098	95419	Body weight	CC
1	4394699	4844699	4447844	4447848	219695	Feather pecking	CC
1	4394699	4844699	4449081	4449085	219692	Feather pecking	CC
1	80200099	80400099	80222937	80222941	256980	Body weight	CC
1	85150099	85500099	85163810	85163814	221658	Feed intake	CC
1	85150099	85500099	85163810	85163814	221659	Feed intake	CC
1	85150099	85500099	85163810	85163814	221663	Feed intake	CC
1	85150099	85500099	85163810	85163814	221664	Feed intake	CC
1	85150099	85500099	85379526	85379530	156534	Earlobe color	CC
1	85394699	85994699	85582833	85582837	139277	Feed conversion ratio	CC
1	85394699	85994699	85847929	85847933	14391	Antibody titer to SRBC antigen	CC
1	15350099	15800099	15614069	15614073	21731	Spleen weight	CC
1	76500099	76900099	76834954	76834958	139747	Feed conversion ratio	CC
1	100099	700099	557616	557620	221657	Body weight gain	RI
1	100099	700099	557616	557620	221698	Body weight gain	RI
1	1050099	2994699	1497904	1497908	139656	Feed conversion ratio	RI
1	1050099	2994699	2115831	2115835	314834	Feed conversion ratio	RI
1	1050099	2994699	2123031	2123035	314835	Feed conversion ratio	RI
1	1050099	2994699	2819094	2819098	95419	Body weight	RI
1	76500099	76900099	76834954	76834958	139747	Feed conversion ratio	RI
1	80200099	80400099	80222937	80222941	256980	Body weight	RI
1	85150099	85500099	85163810	85163814	221658	Feed intake	RI
1	85150099	85500099	85163810	85163814	221659	Feed intake	RI
1	85150099	85500099	85163810	85163814	221663	Feed intake	RI
1	85150099	85500099	85163810	85163814	221664	Feed intake	RI
1	85150099	85500099	85379526	85379530	156534	Earlobe color	RI
1	85394699	85994699	85582833	85582837	139277	Feed conversion ratio	RI
1	85394699	85994699	85847929	85847933	14391	Antibody titer to SRBC antigen	RI
1	4394699	4844699	4447844	4447848	219695	Feather pecking	RI
1	4394699	4844699	4449081	4449085	219692	Feather pecking	RI
1	100099	700099	557616	557620	221657	Body weight gain	DT
1	100099	700099	557616	557620	221698	Body weight gain	DT
1	1050099	2994699	1497904	1497908	139656	Feed conversion ratio	DT
1	1050099	2994699	2115831	2115835	314834	Feed conversion ratio	DT
1	1050099	2994699	2123031	2123035	314835	Feed conversion ratio	DT
1	1050099	2994699	2819094	2819098	95419	Body weight	DT
1	4394699	4844699	4447844	4447848	219695	Feather pecking	DT
1	4394699	4844699	4449081	4449085	219692	Feather pecking	DT
1	80200099	80400099	80222937	80222941	256980	Body weight	DT
1	85150099	85500099	85163810	85163814	221658	Feed intake	DT
1	85150099	85500099	85163810	85163814	221659	Feed intake	DT
1	85150099	85500099	85163810	85163814	221663	Feed intake	DT
1	85150099	85500099	85163810	85163814	221664	Feed intake	DT
1	85150099	85500099	85379526	85379530	156534	Earlobe color	DT
1	85394699	85994699	85582833	85582837	139277	Feed conversion ratio	DT
1	85394699	85994699	85847929	85847933	14391	Antibody titer to SRBC antigen	DT
1	15350099	15800099	15614069	15614073	21731	Spleen weight	DT
1	90544699	90894699	90734633	90734637	218629	Residual feed intake	DT
1	90544699	90894699	90750084	90750088	219009	Feather pecking	DT
1	76500099	76900099	76834954	76834958	139747	Feed conversion ratio	DT
1	57344699	57544699	57386945	57386949	221649	Feed intake	DT
1	57344699	57544699	57386945	57386949	221650	Feed intake	DT
2	31527999	31827999	31776411	31776415	315356	Body weight gain	CC
2	31527999	31827999	31776411	31776415	315549	Body weight	CC
2	2327999	3777999	2331177	2331181	170737	Pullorum disease susceptibility	CC
2	2327999	3777999	2493496	2493500	19296	Shank length	CC
2	2327999	3777999	2499951	2499955	19294	Wing weight	CC
2	2327999	3777999	2499951	2499955	19295	Shank circumference	CC
2	2327999	3777999	2506082	2506086	19278	Breast muscle percentage	CC
2	2327999	3777999	2513758	2513762	19275	Breast muscle percentage	CC
2	2327999	3777999	2519960	2519964	19290	Drumstick and thigh weight	CC
2	2327999	3777999	2519960	2519964	19291	Drumstick and thigh muscle weight	CC
2	2327999	3777999	2519960	2519964	19292	Breast muscle weight	CC
2	2327999	3777999	2519960	2519964	19293	Shank circumference	CC
2	2327999	3777999	2538701	2538705	19276	Drumstick and thigh percentage	CC
2	2327999	3777999	2538701	2538705	19277	Wing percentage	CC
2	2327999	3777999	2551654	2551658	19288	Drumstick and thigh weight	CC
2	2327999	3777999	2551654	2551658	19289	Shank length	CC
2	2327999	3777999	2567534	2567538	19279	Body weight	CC
2	2327999	3777999	2567534	2567538	19280	Carcass weight	CC
2	2327999	3777999	2567534	2567538	19281	Drumstick and thigh weight	CC
2	2327999	3777999	2567534	2567538	19282	Drumstick and thigh muscle weight	CC
2	2327999	3777999	2567534	2567538	19283	Breast muscle weight	CC
2	2327999	3777999	2567534	2567538	19284	Wing weight	CC
2	2327999	3777999	2567534	2567538	19285	Wing percentage	CC
2	2327999	3777999	2567534	2567538	19286	Shank length	CC
2	2327999	3777999	2567534	2567538	19287	Shank circumference	CC
2	2327999	3777999	2616508	2616512	19314	Carcass weight	CC
2	2327999	3777999	2616508	2616512	19315	Drumstick and thigh weight	CC
2	2327999	3777999	2616508	2616512	19316	Drumstick and thigh muscle weight	CC
2	2327999	3777999	2616508	2616512	19317	Breast muscle weight	CC
2	2327999	3777999	2616508	2616512	19318	Shank length	CC
2	2327999	3777999	2621300	2621304	19319	Body weight	CC
2	2327999	3777999	2621300	2621304	19320	Drumstick and thigh percentage	CC
2	2327999	3777999	2621300	2621304	19321	Drumstick and thigh muscle percentage	CC
2	2327999	3777999	2621300	2621304	19322	Shank circumference	CC
2	2327999	3777999	2634418	2634422	19308	Carcass weight	CC
2	2327999	3777999	2634418	2634422	19309	Wing percentage	CC
2	2327999	3777999	2634418	2634422	19310	Shank length	CC
2	2327999	3777999	2634418	2634422	19311	Shank circumference	CC
2	2327999	3777999	2639582	2639586	19323	Carcass weight	CC
2	2327999	3777999	2639582	2639586	19324	Wing percentage	CC
2	2327999	3777999	2639582	2639586	19325	Shank circumference	CC
2	2327999	3777999	2644360	2644364	19312	Shank length	CC
2	2327999	3777999	2644360	2644364	19313	Shank circumference	CC
2	2327999	3777999	2779043	2779047	193675	Tibia length	CC
2	2327999	3777999	3063332	3063336	214342	Eggshell color	CC
2	2327999	3777999	3504358	3504362	170738	Pullorum disease susceptibility	CC
2	99	2050099	155219	155223	139279	Feed conversion ratio	CC
2	99	2050099	621431	621435	101217	Bursa of Fabricius weight	CC
2	99	2050099	665732	665736	312012	Muscle fiber density	CC
2	99	2050099	738282	738286	312003	Muscle fiber density	CC
2	99	2050099	738379	738383	312009	Muscle fiber density	CC
2	99	2050099	738875	738879	312005	Muscle fiber density	CC
2	99	2050099	777913	777917	312008	Muscle fiber density	CC
2	99	2050099	837348	837352	312006	Muscle fiber density	CC
2	99	2050099	1089369	1089373	223985	Egg number	CC
2	99	2050099	1236919	1236923	223986	Egg number	CC
2	99	2050099	1255699	1255703	223987	Egg number	CC
2	99	2050099	1299751	1299755	101212	Bursa of Fabricius weight	CC
2	99	2050099	1997253	1997257	289391	Age at first egg	CC
2	99	2050099	2033774	2033778	170736	Pullorum disease susceptibility	CC
2	23877999	24477999	24388047	24388051	24925	Eggshell color	CC
2	22300099	22950099	22374976	22374980	315354	Body weight gain	CC
2	22300099	22950099	22374976	22374980	315547	Body weight	CC
2	22300099	22950099	22400961	22400965	316455	Average daily gain	CC
2	22300099	22950099	22456512	22456516	222138	Drumstick and thigh muscle percentage	CC
2	22300099	22950099	22549280	22549284	315368	Body weight gain	CC
2	22300099	22950099	22709288	22709292	218343	Antibody titer to Newcastle disease virus	CC
2	37027999	37377999	37288497	37288501	137229	Feather pecking	CC
2	37027999	37377999	37288497	37288501	137253	Feather pecking	CC
2	28927999	29477999	29331244	29331248	139314	Feed conversion ratio	CC
2	4727999	5327999	4728891	4728895	139763	Feed conversion ratio	CC
2	4727999	5327999	4730836	4730840	139313	Feed conversion ratio	CC
2	4727999	5327999	4739150	4739154	139645	Feed conversion ratio	CC
2	4727999	5327999	4992088	4992092	179168	Feather pigmentation	CC
2	75800099	75900099	75890789	75890793	221600	Feed conversion ratio	RI
2	70677999	70827999	70715865	70715869	297189	Shank diameter	RI
2	31527999	31827999	31776411	31776415	315356	Body weight gain	RI
2	31527999	31827999	31776411	31776415	315549	Body weight	RI
2	2327999	3777999	2331177	2331181	170737	Pullorum disease susceptibility	RI
2	2327999	3777999	2493496	2493500	19296	Shank length	RI
2	2327999	3777999	2499951	2499955	19294	Wing weight	RI
2	2327999	3777999	2499951	2499955	19295	Shank circumference	RI
2	2327999	3777999	2506082	2506086	19278	Breast muscle percentage	RI
2	2327999	3777999	2513758	2513762	19275	Breast muscle percentage	RI
2	2327999	3777999	2519960	2519964	19290	Drumstick and thigh weight	RI
2	2327999	3777999	2519960	2519964	19291	Drumstick and thigh muscle weight	RI
2	2327999	3777999	2519960	2519964	19292	Breast muscle weight	RI
2	2327999	3777999	2519960	2519964	19293	Shank circumference	RI
2	2327999	3777999	2538701	2538705	19276	Drumstick and thigh percentage	RI
2	2327999	3777999	2538701	2538705	19277	Wing percentage	RI
2	2327999	3777999	2551654	2551658	19288	Drumstick and thigh weight	RI
2	2327999	3777999	2551654	2551658	19289	Shank length	RI
2	2327999	3777999	2567534	2567538	19279	Body weight	RI
2	2327999	3777999	2567534	2567538	19280	Carcass weight	RI
2	2327999	3777999	2567534	2567538	19281	Drumstick and thigh weight	RI
2	2327999	3777999	2567534	2567538	19282	Drumstick and thigh muscle weight	RI
2	2327999	3777999	2567534	2567538	19283	Breast muscle weight	RI
2	2327999	3777999	2567534	2567538	19284	Wing weight	RI
2	2327999	3777999	2567534	2567538	19285	Wing percentage	RI
2	2327999	3777999	2567534	2567538	19286	Shank length	RI
2	2327999	3777999	2567534	2567538	19287	Shank circumference	RI
2	2327999	3777999	2616508	2616512	19314	Carcass weight	RI
2	2327999	3777999	2616508	2616512	19315	Drumstick and thigh weight	RI
2	2327999	3777999	2616508	2616512	19316	Drumstick and thigh muscle weight	RI
2	2327999	3777999	2616508	2616512	19317	Breast muscle weight	RI
2	2327999	3777999	2616508	2616512	19318	Shank length	RI
2	2327999	3777999	2621300	2621304	19319	Body weight	RI
2	2327999	3777999	2621300	2621304	19320	Drumstick and thigh percentage	RI
2	2327999	3777999	2621300	2621304	19321	Drumstick and thigh muscle percentage	RI
2	2327999	3777999	2621300	2621304	19322	Shank circumference	RI
2	2327999	3777999	2634418	2634422	19308	Carcass weight	RI
2	2327999	3777999	2634418	2634422	19309	Wing percentage	RI
2	2327999	3777999	2634418	2634422	19310	Shank length	RI
2	2327999	3777999	2634418	2634422	19311	Shank circumference	RI
2	2327999	3777999	2639582	2639586	19323	Carcass weight	RI
2	2327999	3777999	2639582	2639586	19324	Wing percentage	RI
2	2327999	3777999	2639582	2639586	19325	Shank circumference	RI
2	2327999	3777999	2644360	2644364	19312	Shank length	RI
2	2327999	3777999	2644360	2644364	19313	Shank circumference	RI
2	2327999	3777999	2779043	2779047	193675	Tibia length	RI
2	2327999	3777999	3063332	3063336	214342	Eggshell color	RI
2	2327999	3777999	3504358	3504362	170738	Pullorum disease susceptibility	RI
2	99	2050099	155219	155223	139279	Feed conversion ratio	RI
2	99	2050099	621431	621435	101217	Bursa of Fabricius weight	RI
2	99	2050099	665732	665736	312012	Muscle fiber density	RI
2	99	2050099	738282	738286	312003	Muscle fiber density	RI
2	99	2050099	738379	738383	312009	Muscle fiber density	RI
2	99	2050099	738875	738879	312005	Muscle fiber density	RI
2	99	2050099	777913	777917	312008	Muscle fiber density	RI
2	99	2050099	837348	837352	312006	Muscle fiber density	RI
2	99	2050099	1089369	1089373	223985	Egg number	RI
2	99	2050099	1236919	1236923	223986	Egg number	RI
2	99	2050099	1255699	1255703	223987	Egg number	RI
2	99	2050099	1299751	1299755	101212	Bursa of Fabricius weight	RI
2	99	2050099	1997253	1997257	289391	Age at first egg	RI
2	99	2050099	2033774	2033778	170736	Pullorum disease susceptibility	RI
2	23077999	23177999	23170522	23170526	179276	Pullorum disease susceptibility	RI
2	31527999	31827999	31776411	31776415	315356	Body weight gain	DT
2	31527999	31827999	31776411	31776415	315549	Body weight	DT
2	2327999	3777999	2331177	2331181	170737	Pullorum disease susceptibility	DT
2	2327999	3777999	2493496	2493500	19296	Shank length	DT
2	2327999	3777999	2499951	2499955	19294	Wing weight	DT
2	2327999	3777999	2499951	2499955	19295	Shank circumference	DT
2	2327999	3777999	2506082	2506086	19278	Breast muscle percentage	DT
2	2327999	3777999	2513758	2513762	19275	Breast muscle percentage	DT
2	2327999	3777999	2519960	2519964	19290	Drumstick and thigh weight	DT
2	2327999	3777999	2519960	2519964	19291	Drumstick and thigh muscle weight	DT
2	2327999	3777999	2519960	2519964	19292	Breast muscle weight	DT
2	2327999	3777999	2519960	2519964	19293	Shank circumference	DT
2	2327999	3777999	2538701	2538705	19276	Drumstick and thigh percentage	DT
2	2327999	3777999	2538701	2538705	19277	Wing percentage	DT
2	2327999	3777999	2551654	2551658	19288	Drumstick and thigh weight	DT
2	2327999	3777999	2551654	2551658	19289	Shank length	DT
2	2327999	3777999	2567534	2567538	19279	Body weight	DT
2	2327999	3777999	2567534	2567538	19280	Carcass weight	DT
2	2327999	3777999	2567534	2567538	19281	Drumstick and thigh weight	DT
2	2327999	3777999	2567534	2567538	19282	Drumstick and thigh muscle weight	DT
2	2327999	3777999	2567534	2567538	19283	Breast muscle weight	DT
2	2327999	3777999	2567534	2567538	19284	Wing weight	DT
2	2327999	3777999	2567534	2567538	19285	Wing percentage	DT
2	2327999	3777999	2567534	2567538	19286	Shank length	DT
2	2327999	3777999	2567534	2567538	19287	Shank circumference	DT
2	2327999	3777999	2616508	2616512	19314	Carcass weight	DT
2	2327999	3777999	2616508	2616512	19315	Drumstick and thigh weight	DT
2	2327999	3777999	2616508	2616512	19316	Drumstick and thigh muscle weight	DT
2	2327999	3777999	2616508	2616512	19317	Breast muscle weight	DT
2	2327999	3777999	2616508	2616512	19318	Shank length	DT
2	2327999	3777999	2621300	2621304	19319	Body weight	DT
2	2327999	3777999	2621300	2621304	19320	Drumstick and thigh percentage	DT
2	2327999	3777999	2621300	2621304	19321	Drumstick and thigh muscle percentage	DT
2	2327999	3777999	2621300	2621304	19322	Shank circumference	DT
2	2327999	3777999	2634418	2634422	19308	Carcass weight	DT
2	2327999	3777999	2634418	2634422	19309	Wing percentage	DT
2	2327999	3777999	2634418	2634422	19310	Shank length	DT
2	2327999	3777999	2634418	2634422	19311	Shank circumference	DT
2	2327999	3777999	2639582	2639586	19323	Carcass weight	DT
2	2327999	3777999	2639582	2639586	19324	Wing percentage	DT
2	2327999	3777999	2639582	2639586	19325	Shank circumference	DT
2	2327999	3777999	2644360	2644364	19312	Shank length	DT
2	2327999	3777999	2644360	2644364	19313	Shank circumference	DT
2	2327999	3777999	2779043	2779047	193675	Tibia length	DT
2	2327999	3777999	3063332	3063336	214342	Eggshell color	DT
2	2327999	3777999	3504358	3504362	170738	Pullorum disease susceptibility	DT
2	99	2050099	155219	155223	139279	Feed conversion ratio	DT
2	99	2050099	621431	621435	101217	Bursa of Fabricius weight	DT
2	99	2050099	665732	665736	312012	Muscle fiber density	DT
2	99	2050099	738282	738286	312003	Muscle fiber density	DT
2	99	2050099	738379	738383	312009	Muscle fiber density	DT
2	99	2050099	738875	738879	312005	Muscle fiber density	DT
2	99	2050099	777913	777917	312008	Muscle fiber density	DT
2	99	2050099	837348	837352	312006	Muscle fiber density	DT
2	99	2050099	1089369	1089373	223985	Egg number	DT
2	99	2050099	1236919	1236923	223986	Egg number	DT
2	99	2050099	1255699	1255703	223987	Egg number	DT
2	99	2050099	1299751	1299755	101212	Bursa of Fabricius weight	DT
2	99	2050099	1997253	1997257	289391	Age at first egg	DT
2	99	2050099	2033774	2033778	170736	Pullorum disease susceptibility	DT
2	22300099	22950099	22374976	22374980	315354	Body weight gain	DT
2	22300099	22950099	22374976	22374980	315547	Body weight	DT
2	22300099	22950099	22400961	22400965	316455	Average daily gain	DT
2	22300099	22950099	22456512	22456516	222138	Drumstick and thigh muscle percentage	DT
2	22300099	22950099	22549280	22549284	315368	Body weight gain	DT
2	22300099	22950099	22709288	22709292	218343	Antibody titer to Newcastle disease virus	DT
2	28927999	29477999	29331244	29331248	139314	Feed conversion ratio	DT
2	23877999	24477999	24388047	24388051	24925	Eggshell color	DT
2	6527999	7177999	6600813	6600817	171287	Eggshell biliverdin amount	DT
2	6527999	7177999	7031344	7031348	312001	Muscle fiber density	DT
2	60727999	61027999	60850003	60850007	214423	Eggshell color	DT
2	4077999	4677999	4405453	4405457	62098	Intramuscular fat percentage	DT
2	37027999	37377999	37288497	37288501	137229	Feather pecking	DT
2	37027999	37377999	37288497	37288501	137253	Feather pecking	DT
2	4727999	5327999	4728891	4728895	139763	Feed conversion ratio	DT
2	4727999	5327999	4730836	4730840	139313	Feed conversion ratio	DT
2	4727999	5327999	4739150	4739154	139645	Feed conversion ratio	DT
2	4727999	5327999	4992088	4992092	179168	Feather pigmentation	DT
2	75800099	75900099	75890789	75890793	221600	Feed conversion ratio	DT
3	6000099	7400099	6012123	6012127	258599	Egg number	CC
3	6000099	7400099	6012123	6012127	258600	Egg number	CC
3	6000099	7400099	6015069	6015073	256661	Spleen weight	CC
3	6000099	7400099	6035924	6035928	256662	Spleen weight	CC
3	6000099	7400099	6048329	6048333	256663	Spleen weight	CC
3	6000099	7400099	6160830	6160834	256666	Spleen weight	CC
3	6000099	7400099	6162860	6162864	256667	Spleen weight	CC
3	6000099	7400099	6215820	6215824	256668	Spleen weight	CC
3	6000099	7400099	6277012	6277016	256669	Spleen weight	CC
3	6000099	7400099	6281042	6281046	256670	Spleen weight	CC
3	6000099	7400099	6331505	6331509	101278	Mean blood cell volume	CC
3	6000099	7400099	7005387	7005391	139427	Feed conversion ratio	CC
3	5627399	6877399	5847679	5847683	15602	Receiving feather pecking	CC
3	13400099	13800099	13630205	13630209	139401	Feed conversion ratio	CC
3	13400099	13800099	13636616	13636620	126759	Antibody titer to fowl cholera	CC
3	13400099	13800099	13786560	13786564	214374	Egg production rate	CC
3	6000099	7400099	6012123	6012127	258599	Egg number	RI
3	6000099	7400099	6012123	6012127	258600	Egg number	RI
3	6000099	7400099	6015069	6015073	256661	Spleen weight	RI
3	6000099	7400099	6035924	6035928	256662	Spleen weight	RI
3	6000099	7400099	6048329	6048333	256663	Spleen weight	RI
3	6000099	7400099	6160830	6160834	256666	Spleen weight	RI
3	6000099	7400099	6162860	6162864	256667	Spleen weight	RI
3	6000099	7400099	6215820	6215824	256668	Spleen weight	RI
3	6000099	7400099	6277012	6277016	256669	Spleen weight	RI
3	6000099	7400099	6281042	6281046	256670	Spleen weight	RI
3	6000099	7400099	6331505	6331509	101278	Mean blood cell volume	RI
3	6000099	7400099	7005387	7005391	139427	Feed conversion ratio	RI
3	5627399	6877399	5847679	5847683	15602	Receiving feather pecking	RI
3	13400099	13800099	13630205	13630209	139401	Feed conversion ratio	RI
3	13400099	13800099	13636616	13636620	126759	Antibody titer to fowl cholera	RI
3	13400099	13800099	13786560	13786564	214374	Egg production rate	RI
3	99	150099	147085	147089	139524	Feed conversion ratio	RI
3	6000099	7400099	6012123	6012127	258599	Egg number	DT
3	6000099	7400099	6012123	6012127	258600	Egg number	DT
3	6000099	7400099	6015069	6015073	256661	Spleen weight	DT
3	6000099	7400099	6035924	6035928	256662	Spleen weight	DT
3	6000099	7400099	6048329	6048333	256663	Spleen weight	DT
3	6000099	7400099	6160830	6160834	256666	Spleen weight	DT
3	6000099	7400099	6162860	6162864	256667	Spleen weight	DT
3	6000099	7400099	6215820	6215824	256668	Spleen weight	DT
3	6000099	7400099	6277012	6277016	256669	Spleen weight	DT
3	6000099	7400099	6281042	6281046	256670	Spleen weight	DT
3	6000099	7400099	6331505	6331509	101278	Mean blood cell volume	DT
3	6000099	7400099	7005387	7005391	139427	Feed conversion ratio	DT
3	5627399	6877399	5847679	5847683	15602	Receiving feather pecking	DT
3	13400099	13800099	13630205	13630209	139401	Feed conversion ratio	DT
3	13400099	13800099	13636616	13636620	126759	Antibody titer to fowl cholera	DT
3	13400099	13800099	13786560	13786564	214374	Egg production rate	DT
3	39300099	39850099	39362334	39362338	139454	Feed conversion ratio	DT
3	39300099	39850099	39499156	39499160	214430	Eggshell strength	DT
3	39300099	39850099	39639609	39639613	137128	Feather pigmentation	DT
4	5614199	6064199	5663503	5663507	315997	Body weight	CC
4	414199	814199	426116	426120	107941	Comb length	CC
4	414199	814199	426116	426120	108101	Comb height	CC
4	414199	814199	426116	426120	108356	Comb weight	CC
4	414199	814199	428846	428850	298091	Egg weight	CC
4	414199	814199	433142	433146	107942	Comb length	CC
4	414199	814199	433142	433146	108102	Comb height	CC
4	414199	814199	433142	433146	108357	Comb weight	CC
4	414199	814199	440550	440554	107943	Comb length	CC
4	414199	814199	440550	440554	108103	Comb height	CC
4	414199	814199	440550	440554	108358	Comb weight	CC
4	414199	814199	445806	445810	107944	Comb length	CC
4	414199	814199	445806	445810	108104	Comb height	CC
4	414199	814199	445806	445810	108359	Comb weight	CC
4	414199	814199	449779	449783	298067	Egg weight	CC
4	414199	814199	454223	454227	298017	Egg weight	CC
4	414199	814199	457044	457048	107945	Comb length	CC
4	414199	814199	457044	457048	108105	Comb height	CC
4	414199	814199	457044	457048	108360	Comb weight	CC
4	414199	814199	460429	460433	298015	Egg weight	CC
4	414199	814199	460429	460433	298092	Egg weight	CC
4	414199	814199	460457	460461	298016	Egg weight	CC
4	414199	814199	462596	462600	108106	Comb height	CC
4	414199	814199	462596	462600	108361	Comb weight	CC
4	414199	814199	464175	464179	108107	Comb height	CC
4	414199	814199	464175	464179	108362	Comb weight	CC
4	414199	814199	464862	464866	298068	Egg weight	CC
4	414199	814199	471005	471009	298036	Egg weight	CC
4	414199	814199	479106	479110	108108	Comb height	CC
4	414199	814199	479106	479110	108363	Comb weight	CC
4	414199	814199	483139	483143	107946	Comb length	CC
4	414199	814199	483139	483143	108109	Comb height	CC
4	414199	814199	483139	483143	108364	Comb weight	CC
4	414199	814199	484071	484075	108110	Comb height	CC
4	414199	814199	489481	489485	108111	Comb height	CC
4	414199	814199	489481	489485	108365	Comb weight	CC
4	414199	814199	497033	497037	108175	Comb height	CC
4	414199	814199	497033	497037	108442	Comb weight	CC
4	414199	814199	505718	505722	298069	Egg weight	CC
4	414199	814199	507735	507739	298093	Egg weight	CC
4	414199	814199	508584	508588	298014	Egg weight	CC
4	414199	814199	509311	509315	137334	Feather pecking	CC
4	414199	814199	509407	509411	108112	Comb height	CC
4	414199	814199	509407	509411	108366	Comb weight	CC
4	414199	814199	514682	514686	298070	Egg weight	CC
4	414199	814199	515580	515584	108113	Comb height	CC
4	414199	814199	515580	515584	108367	Comb weight	CC
4	414199	814199	515670	515674	108114	Comb height	CC
4	414199	814199	515670	515674	108368	Comb weight	CC
4	414199	814199	517252	517256	108115	Comb height	CC
4	414199	814199	517252	517256	108369	Comb weight	CC
4	414199	814199	522232	522236	298094	Egg weight	CC
4	414199	814199	523863	523867	108116	Comb height	CC
4	414199	814199	523863	523867	108370	Comb weight	CC
4	414199	814199	530698	530702	137335	Feather pecking	CC
4	414199	814199	531976	531980	298013	Egg weight	CC
4	414199	814199	541901	541905	137336	Feather pecking	CC
4	414199	814199	547639	547643	298032	Egg weight	CC
4	414199	814199	547665	547669	24973	Yolk weight	CC
4	414199	814199	550434	550438	108117	Comb height	CC
4	414199	814199	550434	550438	108371	Comb weight	CC
4	414199	814199	556918	556922	107947	Comb length	CC
4	414199	814199	556918	556922	108118	Comb height	CC
4	414199	814199	556918	556922	108372	Comb weight	CC
4	414199	814199	565385	565389	298095	Egg weight	CC
4	414199	814199	565429	565433	298071	Egg weight	CC
4	414199	814199	566929	566933	224010	Egg number	CC
4	414199	814199	567763	567767	298012	Egg weight	CC
4	414199	814199	570630	570634	108119	Comb height	CC
4	414199	814199	570630	570634	108373	Comb weight	CC
4	414199	814199	573537	573541	108120	Comb height	CC
4	414199	814199	573537	573541	108374	Comb weight	CC
4	414199	814199	577259	577263	107948	Comb length	CC
4	414199	814199	577259	577263	108121	Comb height	CC
4	414199	814199	577259	577263	108375	Comb weight	CC
4	414199	814199	589609	589613	224011	Egg number	CC
4	414199	814199	591343	591347	107975	Comb length	CC
4	414199	814199	591343	591347	108174	Comb height	CC
4	414199	814199	591343	591347	108439	Comb weight	CC
4	414199	814199	599190	599194	108122	Comb height	CC
4	414199	814199	599190	599194	108376	Comb weight	CC
4	414199	814199	607618	607622	107949	Comb length	CC
4	414199	814199	607618	607622	108123	Comb height	CC
4	414199	814199	607618	607622	108377	Comb weight	CC
4	414199	814199	610296	610300	108124	Comb height	CC
4	414199	814199	610296	610300	108378	Comb weight	CC
4	414199	814199	618115	618119	107950	Comb length	CC
4	414199	814199	618115	618119	108125	Comb height	CC
4	414199	814199	618115	618119	108379	Comb weight	CC
4	414199	814199	621074	621078	108126	Comb height	CC
4	414199	814199	621074	621078	108380	Comb weight	CC
4	414199	814199	626944	626948	107951	Comb length	CC
4	414199	814199	626944	626948	108127	Comb height	CC
4	414199	814199	626944	626948	108381	Comb weight	CC
4	414199	814199	633092	633096	108128	Comb height	CC
4	414199	814199	633092	633096	108382	Comb weight	CC
4	414199	814199	633585	633589	107952	Comb length	CC
4	414199	814199	633585	633589	108129	Comb height	CC
4	414199	814199	633585	633589	108383	Comb weight	CC
4	414199	814199	641818	641822	108130	Comb height	CC
4	414199	814199	641818	641822	108384	Comb weight	CC
4	414199	814199	644579	644583	107953	Comb length	CC
4	414199	814199	644579	644583	108131	Comb height	CC
4	414199	814199	644579	644583	108385	Comb weight	CC
4	414199	814199	646421	646425	108132	Comb height	CC
4	414199	814199	646421	646425	108386	Comb weight	CC
4	414199	814199	652652	652656	108133	Comb height	CC
4	414199	814199	652652	652656	108387	Comb weight	CC
4	414199	814199	655522	655526	108134	Comb height	CC
4	414199	814199	655522	655526	108388	Comb weight	CC
4	414199	814199	660177	660181	108389	Comb weight	CC
4	414199	814199	665040	665044	107954	Comb length	CC
4	414199	814199	665040	665044	108135	Comb height	CC
4	414199	814199	665040	665044	108390	Comb weight	CC
4	414199	814199	667194	667198	108136	Comb height	CC
4	414199	814199	667194	667198	108391	Comb weight	CC
4	414199	814199	672286	672290	108392	Comb weight	CC
4	414199	814199	678522	678526	108393	Comb weight	CC
4	414199	814199	684542	684546	108137	Comb height	CC
4	414199	814199	684542	684546	108394	Comb weight	CC
4	414199	814199	692046	692050	108395	Comb weight	CC
4	414199	814199	704042	704046	107955	Comb length	CC
4	414199	814199	704042	704046	108138	Comb height	CC
4	414199	814199	704042	704046	108396	Comb weight	CC
4	414199	814199	710337	710341	107956	Comb length	CC
4	414199	814199	710337	710341	108139	Comb height	CC
4	414199	814199	710337	710341	108397	Comb weight	CC
4	414199	814199	713708	713712	107957	Comb length	CC
4	414199	814199	713708	713712	108140	Comb height	CC
4	414199	814199	713708	713712	108398	Comb weight	CC
4	414199	814199	718006	718010	107958	Comb length	CC
4	414199	814199	718006	718010	108141	Comb height	CC
4	414199	814199	718006	718010	108399	Comb weight	CC
4	414199	814199	718522	718526	107959	Comb length	CC
4	414199	814199	718522	718526	108142	Comb height	CC
4	414199	814199	718522	718526	108400	Comb weight	CC
4	414199	814199	729059	729063	108401	Comb weight	CC
4	414199	814199	756047	756051	108402	Comb weight	CC
4	414199	814199	761427	761431	126802	Body weight	CC
4	414199	814199	761427	761431	315999	Body weight	CC
4	414199	814199	762407	762411	126790	Body weight	CC
4	414199	814199	762407	762411	315971	Body weight	CC
4	414199	814199	782365	782369	108143	Comb height	CC
4	414199	814199	782365	782369	108403	Comb weight	CC
4	414199	814199	783849	783853	108144	Comb height	CC
4	414199	814199	783849	783853	108404	Comb weight	CC
4	414199	814199	784043	784047	108145	Comb height	CC
4	414199	814199	784043	784047	108405	Comb weight	CC
4	414199	814199	786070	786074	108146	Comb height	CC
4	414199	814199	786070	786074	108406	Comb weight	CC
4	414199	814199	790861	790865	108147	Comb height	CC
4	414199	814199	790861	790865	108407	Comb weight	CC
4	414199	814199	801789	801793	107960	Comb length	CC
4	414199	814199	801789	801793	108148	Comb height	CC
4	414199	814199	801789	801793	108408	Comb weight	CC
4	33900099	34350099	33940424	33940428	14533	Antibody response to Newcastle disease virus	CC
4	33900099	34350099	33940424	33940428	14534	Alternative complement activation by BRBC	CC
4	33900099	34350099	34211736	34211740	15639	Feather pecking	CC
4	22064199	22764199	22174009	22174013	297213	Shank diameter	CC
4	1450099	2500099	1451682	1451686	195101	Feed intake	CC
4	1450099	2500099	1451906	1451910	195114	Feed intake	CC
4	1450099	2500099	1454327	1454331	195092	Feed intake	CC
4	1450099	2500099	1454924	1454928	195130	Feed intake	CC
4	1450099	2500099	1459062	1459066	195082	Feed intake	CC
4	1450099	2500099	1459773	1459777	195097	Feed intake	CC
4	1450099	2500099	1459975	1459979	108045	Comb height	CC
4	1450099	2500099	1459975	1459979	108271	Comb weight	CC
4	1450099	2500099	1465154	1465158	194978	Feed intake	CC
4	1450099	2500099	1467989	1467993	107974	Comb length	CC
4	1450099	2500099	1467989	1467993	108172	Comb height	CC
4	1450099	2500099	1467989	1467993	108437	Comb weight	CC
4	1450099	2500099	1469847	1469851	195120	Feed intake	CC
4	1450099	2500099	1469878	1469882	195094	Feed intake	CC
4	1450099	2500099	1470010	1470014	195109	Feed intake	CC
4	1450099	2500099	1470316	1470320	195119	Feed intake	CC
4	1450099	2500099	1470581	1470585	195084	Feed intake	CC
4	1450099	2500099	1470640	1470644	195117	Feed intake	CC
4	1450099	2500099	1470657	1470661	195081	Feed intake	CC
4	1450099	2500099	1471067	1471071	195088	Feed intake	CC
4	1450099	2500099	1473184	1473188	195108	Feed intake	CC
4	1450099	2500099	1473283	1473287	195115	Feed intake	CC
4	1450099	2500099	1475438	1475442	108046	Comb height	CC
4	1450099	2500099	1475438	1475442	108272	Comb weight	CC
4	1450099	2500099	1480727	1480731	107938	Comb length	CC
4	1450099	2500099	1480727	1480731	108047	Comb height	CC
4	1450099	2500099	1480727	1480731	108273	Comb weight	CC
4	1450099	2500099	1481998	1482002	108048	Comb height	CC
4	1450099	2500099	1481998	1482002	108274	Comb weight	CC
4	1450099	2500099	1485616	1485620	107939	Comb length	CC
4	1450099	2500099	1485616	1485620	108049	Comb height	CC
4	1450099	2500099	1485616	1485620	108275	Comb weight	CC
4	1450099	2500099	1493477	1493481	195033	Feed intake	CC
4	1450099	2500099	1493908	1493912	195034	Feed intake	CC
4	1450099	2500099	1494036	1494040	195031	Feed intake	CC
4	1450099	2500099	1495510	1495514	195032	Feed intake	CC
4	1450099	2500099	1508200	1508204	108277	Comb weight	CC
4	1450099	2500099	1526600	1526604	108051	Comb height	CC
4	1450099	2500099	1526600	1526604	108278	Comb weight	CC
4	1450099	2500099	1528345	1528349	195111	Feed intake	CC
4	1450099	2500099	1531585	1531589	108052	Comb height	CC
4	1450099	2500099	1531585	1531589	108279	Comb weight	CC
4	1450099	2500099	1536382	1536386	107940	Comb length	CC
4	1450099	2500099	1536382	1536386	108053	Comb height	CC
4	1450099	2500099	1536382	1536386	108280	Comb weight	CC
4	1450099	2500099	1543957	1543961	108281	Comb weight	CC
4	1450099	2500099	1557739	1557743	195055	Feed intake	CC
4	1450099	2500099	1558074	1558078	195056	Feed intake	CC
4	1450099	2500099	1558152	1558156	195054	Feed intake	CC
4	1450099	2500099	1577003	1577007	108054	Comb height	CC
4	1450099	2500099	1577003	1577007	108282	Comb weight	CC
4	1450099	2500099	1607045	1607049	108055	Comb height	CC
4	1450099	2500099	1607045	1607049	108283	Comb weight	CC
4	1450099	2500099	1607223	1607227	108056	Comb height	CC
4	1450099	2500099	1607223	1607227	108284	Comb weight	CC
4	1450099	2500099	1608065	1608069	108057	Comb height	CC
4	1450099	2500099	1608065	1608069	108286	Comb weight	CC
4	1450099	2500099	1701539	1701543	108059	Comb height	CC
4	1450099	2500099	1701539	1701543	108288	Comb weight	CC
4	1450099	2500099	1704566	1704570	108060	Comb height	CC
4	1450099	2500099	1704566	1704570	108289	Comb weight	CC
4	1450099	2500099	1705491	1705495	108061	Comb height	CC
4	1450099	2500099	1705491	1705495	108290	Comb weight	CC
4	1450099	2500099	1719611	1719615	108062	Comb height	CC
4	1450099	2500099	1719611	1719615	108292	Comb weight	CC
4	1450099	2500099	1732474	1732478	108294	Comb weight	CC
4	1450099	2500099	1741014	1741018	108295	Comb weight	CC
4	1450099	2500099	1759640	1759644	108064	Comb height	CC
4	1450099	2500099	1780991	1780995	108296	Comb weight	CC
4	1450099	2500099	1781304	1781308	108297	Comb weight	CC
4	1450099	2500099	1794640	1794644	108065	Comb height	CC
4	1450099	2500099	1794640	1794644	108298	Comb weight	CC
4	1450099	2500099	1795264	1795268	108066	Comb height	CC
4	1450099	2500099	1795264	1795268	108299	Comb weight	CC
4	1450099	2500099	1805119	1805123	108067	Comb height	CC
4	1450099	2500099	1805119	1805123	108300	Comb weight	CC
4	1450099	2500099	1817364	1817368	108068	Comb height	CC
4	1450099	2500099	1817364	1817368	108301	Comb weight	CC
4	1450099	2500099	1843093	1843097	108070	Comb height	CC
4	1450099	2500099	1843093	1843097	108303	Comb weight	CC
4	1450099	2500099	1849809	1849813	108071	Comb height	CC
4	1450099	2500099	1849809	1849813	108304	Comb weight	CC
4	1450099	2500099	1856383	1856387	157240	Muscle pH	CC
4	1450099	2500099	1877683	1877687	157241	Muscle pH	CC
4	1450099	2500099	1904183	1904187	108072	Comb height	CC
4	1450099	2500099	1904183	1904187	108305	Comb weight	CC
4	1450099	2500099	1916426	1916430	108073	Comb height	CC
4	1450099	2500099	1916426	1916430	108306	Comb weight	CC
4	1450099	2500099	1927442	1927446	157242	Muscle pH	CC
4	1450099	2500099	1931228	1931232	108074	Comb height	CC
4	1450099	2500099	1931228	1931232	108307	Comb weight	CC
4	1450099	2500099	1933113	1933117	108075	Comb height	CC
4	1450099	2500099	1933113	1933117	108308	Comb weight	CC
4	1450099	2500099	1953950	1953954	108309	Comb weight	CC
4	1450099	2500099	1960467	1960471	108076	Comb height	CC
4	1450099	2500099	1960467	1960471	108310	Comb weight	CC
4	1450099	2500099	1968824	1968828	108077	Comb height	CC
4	1450099	2500099	1968824	1968828	108311	Comb weight	CC
4	1450099	2500099	1981240	1981244	108164	Comb height	CC
4	1450099	2500099	1981240	1981244	108424	Comb weight	CC
4	1450099	2500099	1982291	1982295	108312	Comb weight	CC
4	1450099	2500099	2005944	2005948	108078	Comb height	CC
4	1450099	2500099	2005944	2005948	108313	Comb weight	CC
4	1450099	2500099	2018361	2018365	108314	Comb weight	CC
4	1450099	2500099	2023840	2023844	108427	Comb weight	CC
4	1450099	2500099	2048391	2048395	108315	Comb weight	CC
4	1450099	2500099	2063094	2063098	108441	Comb weight	CC
4	1450099	2500099	2064010	2064014	108316	Comb weight	CC
4	1450099	2500099	2067338	2067342	108317	Comb weight	CC
4	1450099	2500099	2074822	2074826	108079	Comb height	CC
4	1450099	2500099	2074822	2074826	108318	Comb weight	CC
4	1450099	2500099	2082056	2082060	108080	Comb height	CC
4	1450099	2500099	2082056	2082060	108319	Comb weight	CC
4	1450099	2500099	2098055	2098059	108081	Comb height	CC
4	1450099	2500099	2098055	2098059	108320	Comb weight	CC
4	1450099	2500099	2098816	2098820	108082	Comb height	CC
4	1450099	2500099	2098816	2098820	108321	Comb weight	CC
4	1450099	2500099	2107769	2107773	108322	Comb weight	CC
4	1450099	2500099	2109076	2109080	108323	Comb weight	CC
4	1450099	2500099	2109565	2109569	108083	Comb height	CC
4	1450099	2500099	2109565	2109569	108324	Comb weight	CC
4	1450099	2500099	2122753	2122757	108325	Comb weight	CC
4	1450099	2500099	2132654	2132658	108084	Comb height	CC
4	1450099	2500099	2132654	2132658	108326	Comb weight	CC
4	1450099	2500099	2140768	2140772	108085	Comb height	CC
4	1450099	2500099	2140768	2140772	108327	Comb weight	CC
4	1450099	2500099	2142643	2142647	108086	Comb height	CC
4	1450099	2500099	2142643	2142647	108328	Comb weight	CC
4	1450099	2500099	2155610	2155614	108330	Comb weight	CC
4	1450099	2500099	2170649	2170653	194193	Feather pigmentation	CC
4	1450099	2500099	2172304	2172308	108088	Comb height	CC
4	1450099	2500099	2172304	2172308	108331	Comb weight	CC
4	1450099	2500099	2175123	2175127	108170	Comb height	CC
4	1450099	2500099	2175123	2175127	108435	Comb weight	CC
4	1450099	2500099	2177797	2177801	108180	Comb height	CC
4	1450099	2500099	2177797	2177801	108448	Comb weight	CC
4	1450099	2500099	2185326	2185330	108089	Comb height	CC
4	1450099	2500099	2185326	2185330	108332	Comb weight	CC
4	1450099	2500099	2185789	2185793	108090	Comb height	CC
4	1450099	2500099	2185789	2185793	108333	Comb weight	CC
4	1450099	2500099	2188672	2188676	108334	Comb weight	CC
4	1450099	2500099	2194998	2195002	108446	Comb weight	CC
4	1450099	2500099	2196067	2196071	108335	Comb weight	CC
4	1450099	2500099	2210576	2210580	108336	Comb weight	CC
4	1450099	2500099	2240673	2240677	108431	Comb weight	CC
4	1450099	2500099	2243490	2243494	108337	Comb weight	CC
4	1450099	2500099	2364135	2364139	153747	Body weight	CC
4	1450099	2500099	2414815	2414819	125352	Age at first egg	CC
4	1450099	2500099	2421142	2421146	257030	Body weight	CC
4	11764199	12464199	12026747	12026751	218940	Feather pecking	CC
4	5614199	6064199	5663503	5663507	315997	Body weight	RI
4	414199	814199	426116	426120	107941	Comb length	RI
4	414199	814199	426116	426120	108101	Comb height	RI
4	414199	814199	426116	426120	108356	Comb weight	RI
4	414199	814199	428846	428850	298091	Egg weight	RI
4	414199	814199	433142	433146	107942	Comb length	RI
4	414199	814199	433142	433146	108102	Comb height	RI
4	414199	814199	433142	433146	108357	Comb weight	RI
4	414199	814199	440550	440554	107943	Comb length	RI
4	414199	814199	440550	440554	108103	Comb height	RI
4	414199	814199	440550	440554	108358	Comb weight	RI
4	414199	814199	445806	445810	107944	Comb length	RI
4	414199	814199	445806	445810	108104	Comb height	RI
4	414199	814199	445806	445810	108359	Comb weight	RI
4	414199	814199	449779	449783	298067	Egg weight	RI
4	414199	814199	454223	454227	298017	Egg weight	RI
4	414199	814199	457044	457048	107945	Comb length	RI
4	414199	814199	457044	457048	108105	Comb height	RI
4	414199	814199	457044	457048	108360	Comb weight	RI
4	414199	814199	460429	460433	298015	Egg weight	RI
4	414199	814199	460429	460433	298092	Egg weight	RI
4	414199	814199	460457	460461	298016	Egg weight	RI
4	414199	814199	462596	462600	108106	Comb height	RI
4	414199	814199	462596	462600	108361	Comb weight	RI
4	414199	814199	464175	464179	108107	Comb height	RI
4	414199	814199	464175	464179	108362	Comb weight	RI
4	414199	814199	464862	464866	298068	Egg weight	RI
4	414199	814199	471005	471009	298036	Egg weight	RI
4	414199	814199	479106	479110	108108	Comb height	RI
4	414199	814199	479106	479110	108363	Comb weight	RI
4	414199	814199	483139	483143	107946	Comb length	RI
4	414199	814199	483139	483143	108109	Comb height	RI
4	414199	814199	483139	483143	108364	Comb weight	RI
4	414199	814199	484071	484075	108110	Comb height	RI
4	414199	814199	489481	489485	108111	Comb height	RI
4	414199	814199	489481	489485	108365	Comb weight	RI
4	414199	814199	497033	497037	108175	Comb height	RI
4	414199	814199	497033	497037	108442	Comb weight	RI
4	414199	814199	505718	505722	298069	Egg weight	RI
4	414199	814199	507735	507739	298093	Egg weight	RI
4	414199	814199	508584	508588	298014	Egg weight	RI
4	414199	814199	509311	509315	137334	Feather pecking	RI
4	414199	814199	509407	509411	108112	Comb height	RI
4	414199	814199	509407	509411	108366	Comb weight	RI
4	414199	814199	514682	514686	298070	Egg weight	RI
4	414199	814199	515580	515584	108113	Comb height	RI
4	414199	814199	515580	515584	108367	Comb weight	RI
4	414199	814199	515670	515674	108114	Comb height	RI
4	414199	814199	515670	515674	108368	Comb weight	RI
4	414199	814199	517252	517256	108115	Comb height	RI
4	414199	814199	517252	517256	108369	Comb weight	RI
4	414199	814199	522232	522236	298094	Egg weight	RI
4	414199	814199	523863	523867	108116	Comb height	RI
4	414199	814199	523863	523867	108370	Comb weight	RI
4	414199	814199	530698	530702	137335	Feather pecking	RI
4	414199	814199	531976	531980	298013	Egg weight	RI
4	414199	814199	541901	541905	137336	Feather pecking	RI
4	414199	814199	547639	547643	298032	Egg weight	RI
4	414199	814199	547665	547669	24973	Yolk weight	RI
4	414199	814199	550434	550438	108117	Comb height	RI
4	414199	814199	550434	550438	108371	Comb weight	RI
4	414199	814199	556918	556922	107947	Comb length	RI
4	414199	814199	556918	556922	108118	Comb height	RI
4	414199	814199	556918	556922	108372	Comb weight	RI
4	414199	814199	565385	565389	298095	Egg weight	RI
4	414199	814199	565429	565433	298071	Egg weight	RI
4	414199	814199	566929	566933	224010	Egg number	RI
4	414199	814199	567763	567767	298012	Egg weight	RI
4	414199	814199	570630	570634	108119	Comb height	RI
4	414199	814199	570630	570634	108373	Comb weight	RI
4	414199	814199	573537	573541	108120	Comb height	RI
4	414199	814199	573537	573541	108374	Comb weight	RI
4	414199	814199	577259	577263	107948	Comb length	RI
4	414199	814199	577259	577263	108121	Comb height	RI
4	414199	814199	577259	577263	108375	Comb weight	RI
4	414199	814199	589609	589613	224011	Egg number	RI
4	414199	814199	591343	591347	107975	Comb length	RI
4	414199	814199	591343	591347	108174	Comb height	RI
4	414199	814199	591343	591347	108439	Comb weight	RI
4	414199	814199	599190	599194	108122	Comb height	RI
4	414199	814199	599190	599194	108376	Comb weight	RI
4	414199	814199	607618	607622	107949	Comb length	RI
4	414199	814199	607618	607622	108123	Comb height	RI
4	414199	814199	607618	607622	108377	Comb weight	RI
4	414199	814199	610296	610300	108124	Comb height	RI
4	414199	814199	610296	610300	108378	Comb weight	RI
4	414199	814199	618115	618119	107950	Comb length	RI
4	414199	814199	618115	618119	108125	Comb height	RI
4	414199	814199	618115	618119	108379	Comb weight	RI
4	414199	814199	621074	621078	108126	Comb height	RI
4	414199	814199	621074	621078	108380	Comb weight	RI
4	414199	814199	626944	626948	107951	Comb length	RI
4	414199	814199	626944	626948	108127	Comb height	RI
4	414199	814199	626944	626948	108381	Comb weight	RI
4	414199	814199	633092	633096	108128	Comb height	RI
4	414199	814199	633092	633096	108382	Comb weight	RI
4	414199	814199	633585	633589	107952	Comb length	RI
4	414199	814199	633585	633589	108129	Comb height	RI
4	414199	814199	633585	633589	108383	Comb weight	RI
4	414199	814199	641818	641822	108130	Comb height	RI
4	414199	814199	641818	641822	108384	Comb weight	RI
4	414199	814199	644579	644583	107953	Comb length	RI
4	414199	814199	644579	644583	108131	Comb height	RI
4	414199	814199	644579	644583	108385	Comb weight	RI
4	414199	814199	646421	646425	108132	Comb height	RI
4	414199	814199	646421	646425	108386	Comb weight	RI
4	414199	814199	652652	652656	108133	Comb height	RI
4	414199	814199	652652	652656	108387	Comb weight	RI
4	414199	814199	655522	655526	108134	Comb height	RI
4	414199	814199	655522	655526	108388	Comb weight	RI
4	414199	814199	660177	660181	108389	Comb weight	RI
4	414199	814199	665040	665044	107954	Comb length	RI
4	414199	814199	665040	665044	108135	Comb height	RI
4	414199	814199	665040	665044	108390	Comb weight	RI
4	414199	814199	667194	667198	108136	Comb height	RI
4	414199	814199	667194	667198	108391	Comb weight	RI
4	414199	814199	672286	672290	108392	Comb weight	RI
4	414199	814199	678522	678526	108393	Comb weight	RI
4	414199	814199	684542	684546	108137	Comb height	RI
4	414199	814199	684542	684546	108394	Comb weight	RI
4	414199	814199	692046	692050	108395	Comb weight	RI
4	414199	814199	704042	704046	107955	Comb length	RI
4	414199	814199	704042	704046	108138	Comb height	RI
4	414199	814199	704042	704046	108396	Comb weight	RI
4	414199	814199	710337	710341	107956	Comb length	RI
4	414199	814199	710337	710341	108139	Comb height	RI
4	414199	814199	710337	710341	108397	Comb weight	RI
4	414199	814199	713708	713712	107957	Comb length	RI
4	414199	814199	713708	713712	108140	Comb height	RI
4	414199	814199	713708	713712	108398	Comb weight	RI
4	414199	814199	718006	718010	107958	Comb length	RI
4	414199	814199	718006	718010	108141	Comb height	RI
4	414199	814199	718006	718010	108399	Comb weight	RI
4	414199	814199	718522	718526	107959	Comb length	RI
4	414199	814199	718522	718526	108142	Comb height	RI
4	414199	814199	718522	718526	108400	Comb weight	RI
4	414199	814199	729059	729063	108401	Comb weight	RI
4	414199	814199	756047	756051	108402	Comb weight	RI
4	414199	814199	761427	761431	126802	Body weight	RI
4	414199	814199	761427	761431	315999	Body weight	RI
4	414199	814199	762407	762411	126790	Body weight	RI
4	414199	814199	762407	762411	315971	Body weight	RI
4	414199	814199	782365	782369	108143	Comb height	RI
4	414199	814199	782365	782369	108403	Comb weight	RI
4	414199	814199	783849	783853	108144	Comb height	RI
4	414199	814199	783849	783853	108404	Comb weight	RI
4	414199	814199	784043	784047	108145	Comb height	RI
4	414199	814199	784043	784047	108405	Comb weight	RI
4	414199	814199	786070	786074	108146	Comb height	RI
4	414199	814199	786070	786074	108406	Comb weight	RI
4	414199	814199	790861	790865	108147	Comb height	RI
4	414199	814199	790861	790865	108407	Comb weight	RI
4	414199	814199	801789	801793	107960	Comb length	RI
4	414199	814199	801789	801793	108148	Comb height	RI
4	414199	814199	801789	801793	108408	Comb weight	RI
4	5614199	6064199	5663503	5663507	315997	Body weight	DT
4	99	100099	24772	24776	137330	Feather pecking	DT
4	99	100099	33815	33819	108031	Comb height	DT
4	99	100099	33815	33819	108255	Comb weight	DT
4	99	100099	42100	42104	108038	Comb height	DT
4	99	100099	42100	42104	108263	Comb weight	DT
4	99	100099	51081	51085	108270	Comb weight	DT
4	99	100099	55017	55021	108050	Comb height	DT
4	99	100099	55017	55021	108276	Comb weight	DT
4	99	100099	58713	58717	108162	Comb height	DT
4	99	100099	58713	58717	108420	Comb weight	DT
4	99	100099	66367	66371	108285	Comb weight	DT
4	99	100099	70205	70209	108058	Comb height	DT
4	99	100099	70205	70209	108287	Comb weight	DT
4	99	100099	76155	76159	108291	Comb weight	DT
4	99	100099	78508	78512	108063	Comb height	DT
4	99	100099	78508	78512	108293	Comb weight	DT
4	99	100099	88373	88377	108069	Comb height	DT
4	99	100099	88373	88377	108302	Comb weight	DT
4	1450099	2500099	1451682	1451686	195101	Feed intake	DT
4	1450099	2500099	1451906	1451910	195114	Feed intake	DT
4	1450099	2500099	1454327	1454331	195092	Feed intake	DT
4	1450099	2500099	1454924	1454928	195130	Feed intake	DT
4	1450099	2500099	1459062	1459066	195082	Feed intake	DT
4	1450099	2500099	1459773	1459777	195097	Feed intake	DT
4	1450099	2500099	1459975	1459979	108045	Comb height	DT
4	1450099	2500099	1459975	1459979	108271	Comb weight	DT
4	1450099	2500099	1465154	1465158	194978	Feed intake	DT
4	1450099	2500099	1467989	1467993	107974	Comb length	DT
4	1450099	2500099	1467989	1467993	108172	Comb height	DT
4	1450099	2500099	1467989	1467993	108437	Comb weight	DT
4	1450099	2500099	1469847	1469851	195120	Feed intake	DT
4	1450099	2500099	1469878	1469882	195094	Feed intake	DT
4	1450099	2500099	1470010	1470014	195109	Feed intake	DT
4	1450099	2500099	1470316	1470320	195119	Feed intake	DT
4	1450099	2500099	1470581	1470585	195084	Feed intake	DT
4	1450099	2500099	1470640	1470644	195117	Feed intake	DT
4	1450099	2500099	1470657	1470661	195081	Feed intake	DT
4	1450099	2500099	1471067	1471071	195088	Feed intake	DT
4	1450099	2500099	1473184	1473188	195108	Feed intake	DT
4	1450099	2500099	1473283	1473287	195115	Feed intake	DT
4	1450099	2500099	1475438	1475442	108046	Comb height	DT
4	1450099	2500099	1475438	1475442	108272	Comb weight	DT
4	1450099	2500099	1480727	1480731	107938	Comb length	DT
4	1450099	2500099	1480727	1480731	108047	Comb height	DT
4	1450099	2500099	1480727	1480731	108273	Comb weight	DT
4	1450099	2500099	1481998	1482002	108048	Comb height	DT
4	1450099	2500099	1481998	1482002	108274	Comb weight	DT
4	1450099	2500099	1485616	1485620	107939	Comb length	DT
4	1450099	2500099	1485616	1485620	108049	Comb height	DT
4	1450099	2500099	1485616	1485620	108275	Comb weight	DT
4	1450099	2500099	1493477	1493481	195033	Feed intake	DT
4	1450099	2500099	1493908	1493912	195034	Feed intake	DT
4	1450099	2500099	1494036	1494040	195031	Feed intake	DT
4	1450099	2500099	1495510	1495514	195032	Feed intake	DT
4	1450099	2500099	1508200	1508204	108277	Comb weight	DT
4	1450099	2500099	1526600	1526604	108051	Comb height	DT
4	1450099	2500099	1526600	1526604	108278	Comb weight	DT
4	1450099	2500099	1528345	1528349	195111	Feed intake	DT
4	1450099	2500099	1531585	1531589	108052	Comb height	DT
4	1450099	2500099	1531585	1531589	108279	Comb weight	DT
4	1450099	2500099	1536382	1536386	107940	Comb length	DT
4	1450099	2500099	1536382	1536386	108053	Comb height	DT
4	1450099	2500099	1536382	1536386	108280	Comb weight	DT
4	1450099	2500099	1543957	1543961	108281	Comb weight	DT
4	1450099	2500099	1557739	1557743	195055	Feed intake	DT
4	1450099	2500099	1558074	1558078	195056	Feed intake	DT
4	1450099	2500099	1558152	1558156	195054	Feed intake	DT
4	1450099	2500099	1577003	1577007	108054	Comb height	DT
4	1450099	2500099	1577003	1577007	108282	Comb weight	DT
4	1450099	2500099	1607045	1607049	108055	Comb height	DT
4	1450099	2500099	1607045	1607049	108283	Comb weight	DT
4	1450099	2500099	1607223	1607227	108056	Comb height	DT
4	1450099	2500099	1607223	1607227	108284	Comb weight	DT
4	1450099	2500099	1608065	1608069	108057	Comb height	DT
4	1450099	2500099	1608065	1608069	108286	Comb weight	DT
4	1450099	2500099	1701539	1701543	108059	Comb height	DT
4	1450099	2500099	1701539	1701543	108288	Comb weight	DT
4	1450099	2500099	1704566	1704570	108060	Comb height	DT
4	1450099	2500099	1704566	1704570	108289	Comb weight	DT
4	1450099	2500099	1705491	1705495	108061	Comb height	DT
4	1450099	2500099	1705491	1705495	108290	Comb weight	DT
4	1450099	2500099	1719611	1719615	108062	Comb height	DT
4	1450099	2500099	1719611	1719615	108292	Comb weight	DT
4	1450099	2500099	1732474	1732478	108294	Comb weight	DT
4	1450099	2500099	1741014	1741018	108295	Comb weight	DT
4	1450099	2500099	1759640	1759644	108064	Comb height	DT
4	1450099	2500099	1780991	1780995	108296	Comb weight	DT
4	1450099	2500099	1781304	1781308	108297	Comb weight	DT
4	1450099	2500099	1794640	1794644	108065	Comb height	DT
4	1450099	2500099	1794640	1794644	108298	Comb weight	DT
4	1450099	2500099	1795264	1795268	108066	Comb height	DT
4	1450099	2500099	1795264	1795268	108299	Comb weight	DT
4	1450099	2500099	1805119	1805123	108067	Comb height	DT
4	1450099	2500099	1805119	1805123	108300	Comb weight	DT
4	1450099	2500099	1817364	1817368	108068	Comb height	DT
4	1450099	2500099	1817364	1817368	108301	Comb weight	DT
4	1450099	2500099	1843093	1843097	108070	Comb height	DT
4	1450099	2500099	1843093	1843097	108303	Comb weight	DT
4	1450099	2500099	1849809	1849813	108071	Comb height	DT
4	1450099	2500099	1849809	1849813	108304	Comb weight	DT
4	1450099	2500099	1856383	1856387	157240	Muscle pH	DT
4	1450099	2500099	1877683	1877687	157241	Muscle pH	DT
4	1450099	2500099	1904183	1904187	108072	Comb height	DT
4	1450099	2500099	1904183	1904187	108305	Comb weight	DT
4	1450099	2500099	1916426	1916430	108073	Comb height	DT
4	1450099	2500099	1916426	1916430	108306	Comb weight	DT
4	1450099	2500099	1927442	1927446	157242	Muscle pH	DT
4	1450099	2500099	1931228	1931232	108074	Comb height	DT
4	1450099	2500099	1931228	1931232	108307	Comb weight	DT
4	1450099	2500099	1933113	1933117	108075	Comb height	DT
4	1450099	2500099	1933113	1933117	108308	Comb weight	DT
4	1450099	2500099	1953950	1953954	108309	Comb weight	DT
4	1450099	2500099	1960467	1960471	108076	Comb height	DT
4	1450099	2500099	1960467	1960471	108310	Comb weight	DT
4	1450099	2500099	1968824	1968828	108077	Comb height	DT
4	1450099	2500099	1968824	1968828	108311	Comb weight	DT
4	1450099	2500099	1981240	1981244	108164	Comb height	DT
4	1450099	2500099	1981240	1981244	108424	Comb weight	DT
4	1450099	2500099	1982291	1982295	108312	Comb weight	DT
4	1450099	2500099	2005944	2005948	108078	Comb height	DT
4	1450099	2500099	2005944	2005948	108313	Comb weight	DT
4	1450099	2500099	2018361	2018365	108314	Comb weight	DT
4	1450099	2500099	2023840	2023844	108427	Comb weight	DT
4	1450099	2500099	2048391	2048395	108315	Comb weight	DT
4	1450099	2500099	2063094	2063098	108441	Comb weight	DT
4	1450099	2500099	2064010	2064014	108316	Comb weight	DT
4	1450099	2500099	2067338	2067342	108317	Comb weight	DT
4	1450099	2500099	2074822	2074826	108079	Comb height	DT
4	1450099	2500099	2074822	2074826	108318	Comb weight	DT
4	1450099	2500099	2082056	2082060	108080	Comb height	DT
4	1450099	2500099	2082056	2082060	108319	Comb weight	DT
4	1450099	2500099	2098055	2098059	108081	Comb height	DT
4	1450099	2500099	2098055	2098059	108320	Comb weight	DT
4	1450099	2500099	2098816	2098820	108082	Comb height	DT
4	1450099	2500099	2098816	2098820	108321	Comb weight	DT
4	1450099	2500099	2107769	2107773	108322	Comb weight	DT
4	1450099	2500099	2109076	2109080	108323	Comb weight	DT
4	1450099	2500099	2109565	2109569	108083	Comb height	DT
4	1450099	2500099	2109565	2109569	108324	Comb weight	DT
4	1450099	2500099	2122753	2122757	108325	Comb weight	DT
4	1450099	2500099	2132654	2132658	108084	Comb height	DT
4	1450099	2500099	2132654	2132658	108326	Comb weight	DT
4	1450099	2500099	2140768	2140772	108085	Comb height	DT
4	1450099	2500099	2140768	2140772	108327	Comb weight	DT
4	1450099	2500099	2142643	2142647	108086	Comb height	DT
4	1450099	2500099	2142643	2142647	108328	Comb weight	DT
4	1450099	2500099	2155610	2155614	108330	Comb weight	DT
4	1450099	2500099	2170649	2170653	194193	Feather pigmentation	DT
4	1450099	2500099	2172304	2172308	108088	Comb height	DT
4	1450099	2500099	2172304	2172308	108331	Comb weight	DT
4	1450099	2500099	2175123	2175127	108170	Comb height	DT
4	1450099	2500099	2175123	2175127	108435	Comb weight	DT
4	1450099	2500099	2177797	2177801	108180	Comb height	DT
4	1450099	2500099	2177797	2177801	108448	Comb weight	DT
4	1450099	2500099	2185326	2185330	108089	Comb height	DT
4	1450099	2500099	2185326	2185330	108332	Comb weight	DT
4	1450099	2500099	2185789	2185793	108090	Comb height	DT
4	1450099	2500099	2185789	2185793	108333	Comb weight	DT
4	1450099	2500099	2188672	2188676	108334	Comb weight	DT
4	1450099	2500099	2194998	2195002	108446	Comb weight	DT
4	1450099	2500099	2196067	2196071	108335	Comb weight	DT
4	1450099	2500099	2210576	2210580	108336	Comb weight	DT
4	1450099	2500099	2240673	2240677	108431	Comb weight	DT
4	1450099	2500099	2243490	2243494	108337	Comb weight	DT
4	1450099	2500099	2364135	2364139	153747	Body weight	DT
4	1450099	2500099	2414815	2414819	125352	Age at first egg	DT
4	1450099	2500099	2421142	2421146	257030	Body weight	DT
4	22064199	22764199	22174009	22174013	297213	Shank diameter	DT
4	11764199	12464199	12026747	12026751	218940	Feather pecking	DT
4	414199	814199	426116	426120	107941	Comb length	DT
4	414199	814199	426116	426120	108101	Comb height	DT
4	414199	814199	426116	426120	108356	Comb weight	DT
4	414199	814199	428846	428850	298091	Egg weight	DT
4	414199	814199	433142	433146	107942	Comb length	DT
4	414199	814199	433142	433146	108102	Comb height	DT
4	414199	814199	433142	433146	108357	Comb weight	DT
4	414199	814199	440550	440554	107943	Comb length	DT
4	414199	814199	440550	440554	108103	Comb height	DT
4	414199	814199	440550	440554	108358	Comb weight	DT
4	414199	814199	445806	445810	107944	Comb length	DT
4	414199	814199	445806	445810	108104	Comb height	DT
4	414199	814199	445806	445810	108359	Comb weight	DT
4	414199	814199	449779	449783	298067	Egg weight	DT
4	414199	814199	454223	454227	298017	Egg weight	DT
4	414199	814199	457044	457048	107945	Comb length	DT
4	414199	814199	457044	457048	108105	Comb height	DT
4	414199	814199	457044	457048	108360	Comb weight	DT
4	414199	814199	460429	460433	298015	Egg weight	DT
4	414199	814199	460429	460433	298092	Egg weight	DT
4	414199	814199	460457	460461	298016	Egg weight	DT
4	414199	814199	462596	462600	108106	Comb height	DT
4	414199	814199	462596	462600	108361	Comb weight	DT
4	414199	814199	464175	464179	108107	Comb height	DT
4	414199	814199	464175	464179	108362	Comb weight	DT
4	414199	814199	464862	464866	298068	Egg weight	DT
4	414199	814199	471005	471009	298036	Egg weight	DT
4	414199	814199	479106	479110	108108	Comb height	DT
4	414199	814199	479106	479110	108363	Comb weight	DT
4	414199	814199	483139	483143	107946	Comb length	DT
4	414199	814199	483139	483143	108109	Comb height	DT
4	414199	814199	483139	483143	108364	Comb weight	DT
4	414199	814199	484071	484075	108110	Comb height	DT
4	414199	814199	489481	489485	108111	Comb height	DT
4	414199	814199	489481	489485	108365	Comb weight	DT
4	414199	814199	497033	497037	108175	Comb height	DT
4	414199	814199	497033	497037	108442	Comb weight	DT
4	414199	814199	505718	505722	298069	Egg weight	DT
4	414199	814199	507735	507739	298093	Egg weight	DT
4	414199	814199	508584	508588	298014	Egg weight	DT
4	414199	814199	509311	509315	137334	Feather pecking	DT
4	414199	814199	509407	509411	108112	Comb height	DT
4	414199	814199	509407	509411	108366	Comb weight	DT
4	414199	814199	514682	514686	298070	Egg weight	DT
4	414199	814199	515580	515584	108113	Comb height	DT
4	414199	814199	515580	515584	108367	Comb weight	DT
4	414199	814199	515670	515674	108114	Comb height	DT
4	414199	814199	515670	515674	108368	Comb weight	DT
4	414199	814199	517252	517256	108115	Comb height	DT
4	414199	814199	517252	517256	108369	Comb weight	DT
4	414199	814199	522232	522236	298094	Egg weight	DT
4	414199	814199	523863	523867	108116	Comb height	DT
4	414199	814199	523863	523867	108370	Comb weight	DT
4	414199	814199	530698	530702	137335	Feather pecking	DT
4	414199	814199	531976	531980	298013	Egg weight	DT
4	414199	814199	541901	541905	137336	Feather pecking	DT
4	414199	814199	547639	547643	298032	Egg weight	DT
4	414199	814199	547665	547669	24973	Yolk weight	DT
4	414199	814199	550434	550438	108117	Comb height	DT
4	414199	814199	550434	550438	108371	Comb weight	DT
4	414199	814199	556918	556922	107947	Comb length	DT
4	414199	814199	556918	556922	108118	Comb height	DT
4	414199	814199	556918	556922	108372	Comb weight	DT
4	414199	814199	565385	565389	298095	Egg weight	DT
4	414199	814199	565429	565433	298071	Egg weight	DT
4	414199	814199	566929	566933	224010	Egg number	DT
4	414199	814199	567763	567767	298012	Egg weight	DT
4	414199	814199	570630	570634	108119	Comb height	DT
4	414199	814199	570630	570634	108373	Comb weight	DT
4	414199	814199	573537	573541	108120	Comb height	DT
4	414199	814199	573537	573541	108374	Comb weight	DT
4	414199	814199	577259	577263	107948	Comb length	DT
4	414199	814199	577259	577263	108121	Comb height	DT
4	414199	814199	577259	577263	108375	Comb weight	DT
4	414199	814199	589609	589613	224011	Egg number	DT
4	414199	814199	591343	591347	107975	Comb length	DT
4	414199	814199	591343	591347	108174	Comb height	DT
4	414199	814199	591343	591347	108439	Comb weight	DT
4	414199	814199	599190	599194	108122	Comb height	DT
4	414199	814199	599190	599194	108376	Comb weight	DT
4	414199	814199	607618	607622	107949	Comb length	DT
4	414199	814199	607618	607622	108123	Comb height	DT
4	414199	814199	607618	607622	108377	Comb weight	DT
4	414199	814199	610296	610300	108124	Comb height	DT
4	414199	814199	610296	610300	108378	Comb weight	DT
4	414199	814199	618115	618119	107950	Comb length	DT
4	414199	814199	618115	618119	108125	Comb height	DT
4	414199	814199	618115	618119	108379	Comb weight	DT
4	414199	814199	621074	621078	108126	Comb height	DT
4	414199	814199	621074	621078	108380	Comb weight	DT
4	414199	814199	626944	626948	107951	Comb length	DT
4	414199	814199	626944	626948	108127	Comb height	DT
4	414199	814199	626944	626948	108381	Comb weight	DT
4	414199	814199	633092	633096	108128	Comb height	DT
4	414199	814199	633092	633096	108382	Comb weight	DT
4	414199	814199	633585	633589	107952	Comb length	DT
4	414199	814199	633585	633589	108129	Comb height	DT
4	414199	814199	633585	633589	108383	Comb weight	DT
4	414199	814199	641818	641822	108130	Comb height	DT
4	414199	814199	641818	641822	108384	Comb weight	DT
4	414199	814199	644579	644583	107953	Comb length	DT
4	414199	814199	644579	644583	108131	Comb height	DT
4	414199	814199	644579	644583	108385	Comb weight	DT
4	414199	814199	646421	646425	108132	Comb height	DT
4	414199	814199	646421	646425	108386	Comb weight	DT
4	414199	814199	652652	652656	108133	Comb height	DT
4	414199	814199	652652	652656	108387	Comb weight	DT
4	414199	814199	655522	655526	108134	Comb height	DT
4	414199	814199	655522	655526	108388	Comb weight	DT
4	414199	814199	660177	660181	108389	Comb weight	DT
4	414199	814199	665040	665044	107954	Comb length	DT
4	414199	814199	665040	665044	108135	Comb height	DT
4	414199	814199	665040	665044	108390	Comb weight	DT
4	414199	814199	667194	667198	108136	Comb height	DT
4	414199	814199	667194	667198	108391	Comb weight	DT
4	414199	814199	672286	672290	108392	Comb weight	DT
4	414199	814199	678522	678526	108393	Comb weight	DT
4	414199	814199	684542	684546	108137	Comb height	DT
4	414199	814199	684542	684546	108394	Comb weight	DT
4	414199	814199	692046	692050	108395	Comb weight	DT
4	414199	814199	704042	704046	107955	Comb length	DT
4	414199	814199	704042	704046	108138	Comb height	DT
4	414199	814199	704042	704046	108396	Comb weight	DT
4	414199	814199	710337	710341	107956	Comb length	DT
4	414199	814199	710337	710341	108139	Comb height	DT
4	414199	814199	710337	710341	108397	Comb weight	DT
4	414199	814199	713708	713712	107957	Comb length	DT
4	414199	814199	713708	713712	108140	Comb height	DT
4	414199	814199	713708	713712	108398	Comb weight	DT
4	414199	814199	718006	718010	107958	Comb length	DT
4	414199	814199	718006	718010	108141	Comb height	DT
4	414199	814199	718006	718010	108399	Comb weight	DT
4	414199	814199	718522	718526	107959	Comb length	DT
4	414199	814199	718522	718526	108142	Comb height	DT
4	414199	814199	718522	718526	108400	Comb weight	DT
4	414199	814199	729059	729063	108401	Comb weight	DT
4	414199	814199	756047	756051	108402	Comb weight	DT
4	414199	814199	761427	761431	126802	Body weight	DT
4	414199	814199	761427	761431	315999	Body weight	DT
4	414199	814199	762407	762411	126790	Body weight	DT
4	414199	814199	762407	762411	315971	Body weight	DT
4	414199	814199	782365	782369	108143	Comb height	DT
4	414199	814199	782365	782369	108403	Comb weight	DT
4	414199	814199	783849	783853	108144	Comb height	DT
4	414199	814199	783849	783853	108404	Comb weight	DT
4	414199	814199	784043	784047	108145	Comb height	DT
4	414199	814199	784043	784047	108405	Comb weight	DT
4	414199	814199	786070	786074	108146	Comb height	DT
4	414199	814199	786070	786074	108406	Comb weight	DT
4	414199	814199	790861	790865	108147	Comb height	DT
4	414199	814199	790861	790865	108407	Comb weight	DT
4	414199	814199	801789	801793	107960	Comb length	DT
4	414199	814199	801789	801793	108148	Comb height	DT
4	414199	814199	801789	801793	108408	Comb weight	DT
5	99	800099	489361	489365	139728	Feed conversion ratio	CC
5	99	800099	506545	506549	21805	Thymus weight	CC
5	99	800099	753461	753465	214294	Eggshell shape	CC
5	15223199	16123199	15325627	15325631	220345	Wooden breast	CC
5	15223199	16123199	15325627	15325631	220433	White striping	CC
5	15223199	16123199	15349802	15349806	220459	White striping	CC
5	15223199	16123199	15359351	15359355	139620	Feed conversion ratio	CC
5	15223199	16123199	15380165	15380169	315965	Body weight	CC
5	15223199	16123199	15427399	15427403	220359	Wooden breast	CC
5	15223199	16123199	15427399	15427403	220412	White striping	CC
5	15223199	16123199	15427422	15427426	220455	White striping	CC
5	15223199	16123199	15439838	15439842	139714	Feed conversion ratio	CC
5	15223199	16123199	15440797	15440801	139443	Feed conversion ratio	CC
5	15223199	16123199	15551295	15551299	126806	Antibody titer to infectious bursal disease virus	CC
5	15223199	16123199	15551295	15551299	315976	Antibody titer to infectious bursal disease virus	CC
5	15223199	16123199	15605009	15605013	220355	Wooden breast	CC
5	15223199	16123199	15605033	15605037	220356	Wooden breast	CC
5	15223199	16123199	15605045	15605049	220305	Wooden breast	CC
5	15223199	16123199	15605063	15605067	220306	Wooden breast	CC
5	15223199	16123199	15707513	15707517	220357	Wooden breast	CC
5	15223199	16123199	16030043	16030047	19214	Body weight	CC
5	15223199	16123199	16030043	16030047	19215	Carcass weight	CC
5	15223199	16123199	16030043	16030047	19216	Drumstick and thigh weight	CC
5	15223199	16123199	16030043	16030047	19217	Breast muscle weight	CC
5	15223199	16123199	16030043	16030047	19218	Wing weight	CC
5	15223199	16123199	16088145	16088149	219220	Feather pecking	CC
5	15223199	16123199	16088858	16088862	219756	Feather pecking	CC
5	15223199	16123199	16088876	16088880	219348	Feather pecking	CC
5	15223199	16123199	16089307	16089311	219242	Feather pecking	CC
5	15223199	16123199	16089358	16089362	219479	Feather pecking	CC
5	15223199	16123199	16089707	16089711	219471	Feather pecking	CC
5	15223199	16123199	16089723	16089727	219395	Feather pecking	CC
5	15223199	16123199	16090022	16090026	219591	Feather pecking	CC
5	15223199	16123199	16090261	16090265	219217	Feather pecking	CC
5	15223199	16123199	16090403	16090407	219616	Feather pecking	CC
5	15223199	16123199	16090478	16090482	219719	Feather pecking	CC
5	15223199	16123199	16090691	16090695	219814	Feather pecking	CC
5	15223199	16123199	16090903	16090907	219216	Feather pecking	CC
5	15223199	16123199	16091268	16091272	219381	Feather pecking	CC
5	15223199	16123199	16091426	16091430	219476	Feather pecking	CC
5	15223199	16123199	16091457	16091461	219699	Feather pecking	CC
5	15223199	16123199	16091484	16091488	219642	Feather pecking	CC
5	15223199	16123199	16091509	16091513	219281	Feather pecking	CC
5	15223199	16123199	16091520	16091524	219408	Feather pecking	CC
5	15223199	16123199	16091544	16091548	219641	Feather pecking	CC
5	15223199	16123199	16091546	16091550	219393	Feather pecking	CC
5	15223199	16123199	16091659	16091663	219363	Feather pecking	CC
5	15223199	16123199	16091845	16091849	219590	Feather pecking	CC
5	15223199	16123199	16091847	16091851	219288	Feather pecking	CC
5	15223199	16123199	16092067	16092071	219329	Feather pecking	CC
5	15223199	16123199	16092072	16092076	219404	Feather pecking	CC
5	15223199	16123199	16092101	16092105	219443	Feather pecking	CC
5	15223199	16123199	16092172	16092176	219211	Feather pecking	CC
5	15223199	16123199	16092204	16092208	219219	Feather pecking	CC
5	15223199	16123199	16092730	16092734	219448	Feather pecking	CC
5	15223199	16123199	16092800	16092804	219326	Feather pecking	CC
5	15223199	16123199	16093194	16093198	219333	Feather pecking	CC
5	15223199	16123199	16093217	16093221	219743	Feather pecking	CC
5	15223199	16123199	16093218	16093222	219602	Feather pecking	CC
5	15223199	16123199	16093242	16093246	219615	Feather pecking	CC
5	15223199	16123199	16093262	16093266	219685	Feather pecking	CC
5	15223199	16123199	16093281	16093285	219435	Feather pecking	CC
5	15223199	16123199	16093480	16093484	219696	Feather pecking	CC
5	15223199	16123199	16093508	16093512	139469	Feed conversion ratio	CC
5	15223199	16123199	16093526	16093530	139449	Feed conversion ratio	CC
5	15223199	16123199	16093526	16093530	219204	Feather pecking	CC
5	15223199	16123199	16093820	16093824	219453	Feather pecking	CC
5	15223199	16123199	16093908	16093912	219193	Feather pecking	CC
5	15223199	16123199	16094031	16094035	219437	Feather pecking	CC
5	15223199	16123199	16094342	16094346	219607	Feather pecking	CC
5	15223199	16123199	16094367	16094371	219648	Feather pecking	CC
5	15223199	16123199	16094383	16094387	219690	Feather pecking	CC
5	15223199	16123199	16094384	16094388	219804	Feather pecking	CC
5	15223199	16123199	16094391	16094395	219635	Feather pecking	CC
5	15223199	16123199	16094433	16094437	219472	Feather pecking	CC
5	15223199	16123199	16094443	16094447	219302	Feather pecking	CC
5	15223199	16123199	16094534	16094538	219267	Feather pecking	CC
5	15223199	16123199	16094921	16094925	219711	Feather pecking	CC
5	15223199	16123199	16094924	16094928	219776	Feather pecking	CC
5	15223199	16123199	16094925	16094929	219625	Feather pecking	CC
5	15223199	16123199	16094934	16094938	219693	Feather pecking	CC
5	15223199	16123199	16095146	16095150	219803	Feather pecking	CC
5	15223199	16123199	16095158	16095162	219742	Feather pecking	CC
5	15223199	16123199	16095260	16095264	219392	Feather pecking	CC
5	15223199	16123199	16095786	16095790	219372	Feather pecking	CC
5	15223199	16123199	16096320	16096324	219136	Feather pecking	CC
5	15223199	16123199	16097118	16097122	219245	Feather pecking	CC
5	15223199	16123199	16097196	16097200	219292	Feather pecking	CC
5	15223199	16123199	16097272	16097276	219210	Feather pecking	CC
5	15223199	16123199	16098577	16098581	219436	Feather pecking	CC
5	15223199	16123199	16098777	16098781	219402	Feather pecking	CC
5	15223199	16123199	16098904	16098908	219266	Feather pecking	CC
5	15223199	16123199	16099282	16099286	219424	Feather pecking	CC
5	15223199	16123199	16099450	16099454	219232	Feather pecking	CC
5	15223199	16123199	16099538	16099542	219482	Feather pecking	CC
5	15223199	16123199	16099851	16099855	219194	Feather pecking	CC
5	15223199	16123199	16099867	16099871	219195	Feather pecking	CC
5	15223199	16123199	16099868	16099872	219196	Feather pecking	CC
5	15223199	16123199	16100153	16100157	219403	Feather pecking	CC
5	15223199	16123199	16100333	16100337	219662	Feather pecking	CC
5	15223199	16123199	16100334	16100338	219768	Feather pecking	CC
5	15223199	16123199	16100509	16100513	219458	Feather pecking	CC
5	15223199	16123199	16100514	16100518	219276	Feather pecking	CC
5	15223199	16123199	16100626	16100630	219397	Feather pecking	CC
5	15223199	16123199	16100835	16100839	219386	Feather pecking	CC
5	15223199	16123199	16101223	16101227	219235	Feather pecking	CC
5	15223199	16123199	16101586	16101590	219055	Feather pecking	CC
5	15223199	16123199	16101611	16101615	219673	Feather pecking	CC
5	15223199	16123199	16101742	16101746	219357	Feather pecking	CC
5	15223199	16123199	16101784	16101788	219367	Feather pecking	CC
5	15223199	16123199	16102861	16102865	219669	Feather pecking	CC
5	15223199	16123199	16106402	16106406	219340	Feather pecking	CC
5	15223199	16123199	16106794	16106798	219801	Feather pecking	CC
5	15223199	16123199	16118755	16118759	219346	Feather pecking	CC
5	15223199	16123199	16119396	16119400	219760	Feather pecking	CC
5	15223199	16123199	16119403	16119407	219651	Feather pecking	CC
5	15223199	16123199	16122306	16122310	219137	Feather pecking	CC
5	15223199	16123199	16122644	16122648	219439	Feather pecking	CC
5	15223199	16123199	16123057	16123061	219278	Feather pecking	CC
5	8450099	9200099	8513127	8513131	220331	Wooden breast	CC
5	8450099	9200099	8607548	8607552	220353	Wooden breast	CC
5	8450099	9200099	8607548	8607552	220465	White striping	CC
5	8450099	9200099	8765799	8765803	256338	Body weight	CC
5	8450099	9200099	8889319	8889323	220354	Wooden breast	CC
5	23573199	24650099	23750502	23750506	139431	Feed conversion ratio	CC
5	23573199	24650099	24051703	24051707	19329	Body weight	CC
5	23573199	24650099	24051703	24051707	19330	Carcass weight	CC
5	23573199	24650099	24051703	24051707	19331	Drumstick and thigh weight	CC
5	23573199	24650099	24051703	24051707	19332	Drumstick and thigh muscle weight	CC
5	23573199	24650099	24051703	24051707	19333	Breast muscle weight	CC
5	23573199	24650099	24051703	24051707	19334	Breast muscle percentage	CC
5	23573199	24650099	24051703	24051707	19335	Wing weight	CC
5	23573199	24650099	24375101	24375105	24483	Intramuscular fat percentage	CC
5	24773199	25423199	24781002	24781006	311939	Intramuscular fat percentage	RI
5	24773199	25423199	24781083	24781087	311940	Intramuscular fat percentage	RI
5	24773199	25423199	24805157	24805161	14558	Alternative complement activation by BRBC	RI
5	24773199	25423199	25017490	25017494	212062	Shank diameter	RI
5	24773199	25423199	25032345	25032349	316017	Antibody titer to infectious bursal disease virus	RI
5	24773199	25423199	25076463	25076467	289520	Egg number	RI
5	24773199	25423199	25147482	25147486	170741	Pullorum disease susceptibility	RI
5	24773199	25423199	25185580	25185584	24383	Drumstick and thigh percentage	RI
5	24773199	25423199	25326576	25326580	101199	Spleen weight	RI
5	24773199	25423199	25326576	25326580	101270	Spleen weight	RI
5	8450099	9200099	8513127	8513131	220331	Wooden breast	DT
5	8450099	9200099	8607548	8607552	220353	Wooden breast	DT
5	8450099	9200099	8607548	8607552	220465	White striping	DT
5	8450099	9200099	8765799	8765803	256338	Body weight	DT
5	8450099	9200099	8889319	8889323	220354	Wooden breast	DT
5	23573199	24650099	23750502	23750506	139431	Feed conversion ratio	DT
5	23573199	24650099	24051703	24051707	19329	Body weight	DT
5	23573199	24650099	24051703	24051707	19330	Carcass weight	DT
5	23573199	24650099	24051703	24051707	19331	Drumstick and thigh weight	DT
5	23573199	24650099	24051703	24051707	19332	Drumstick and thigh muscle weight	DT
5	23573199	24650099	24051703	24051707	19333	Breast muscle weight	DT
5	23573199	24650099	24051703	24051707	19334	Breast muscle percentage	DT
5	23573199	24650099	24051703	24051707	19335	Wing weight	DT
5	23573199	24650099	24375101	24375105	24483	Intramuscular fat percentage	DT
5	22823199	23173199	22884241	22884245	220341	Wooden breast	DT
5	22823199	23173199	22933166	22933170	220328	Wooden breast	DT
5	22823199	23173199	22936005	22936009	15653	Feather pecking	DT
5	22823199	23173199	22936803	22936807	139584	Feed conversion ratio	DT
5	22823199	23173199	22993045	22993049	126822	Antibody titer to fowl cholera	DT
5	21673199	22423199	21718295	21718299	170740	Pullorum disease susceptibility	DT
5	21673199	22423199	22111963	22111967	312019	Intramuscular fat percentage	DT
5	99	800099	489361	489365	139728	Feed conversion ratio	DT
5	99	800099	506545	506549	21805	Thymus weight	DT
5	99	800099	753461	753465	214294	Eggshell shape	DT
6	11658599	13258599	11680363	11680367	263117	Keel length	CC
6	11658599	13258599	11713625	11713629	289425	Age at first egg	CC
6	11658599	13258599	11778127	11778131	220367	Wooden breast	CC
6	11658599	13258599	11837733	11837737	220362	Wooden breast	CC
6	11658599	13258599	12243684	12243688	139433	Feed conversion ratio	CC
6	11658599	13258599	12243688	12243692	139434	Feed conversion ratio	CC
6	11658599	13258599	12243779	12243783	139761	Feed conversion ratio	CC
6	11658599	13258599	12243851	12243855	139712	Feed conversion ratio	CC
6	11658599	13258599	12372936	12372940	214367	Yolk index	CC
6	11658599	13258599	12665996	12666000	139589	Feed conversion ratio	CC
6	11150099	11600099	11201785	11201789	219807	Feather pecking	CC
6	11150099	11600099	11368759	11368763	220366	Wooden breast	CC
6	11150099	11600099	11465633	11465637	289387	Age at first egg	CC
6	11150099	11600099	11465633	11465637	289423	Age at first egg	CC
6	11150099	11600099	11465636	11465640	289424	Age at first egg	CC
6	11150099	11600099	11562267	11562271	101229	Bursa of Fabricius weight	CC
6	11150099	11600099	11596850	11596854	139531	Feed conversion ratio	CC
6	11658599	13258599	11680363	11680367	263117	Keel length	DT
6	11658599	13258599	11713625	11713629	289425	Age at first egg	DT
6	11658599	13258599	11778127	11778131	220367	Wooden breast	DT
6	11658599	13258599	11837733	11837737	220362	Wooden breast	DT
6	11658599	13258599	12243684	12243688	139433	Feed conversion ratio	DT
6	11658599	13258599	12243688	12243692	139434	Feed conversion ratio	DT
6	11658599	13258599	12243779	12243783	139761	Feed conversion ratio	DT
6	11658599	13258599	12243851	12243855	139712	Feed conversion ratio	DT
6	11658599	13258599	12372936	12372940	214367	Yolk index	DT
6	11658599	13258599	12665996	12666000	139589	Feed conversion ratio	DT
7	14089999	14789999	14245739	14245743	257076	Shank circumference	CC
7	14089999	14789999	14664112	14664116	284878	Semen volume	CC
7	14089999	14789999	14759050	14759054	218342	Antibody titer to Newcastle disease virus	CC
7	14089999	14789999	14245739	14245743	257076	Shank circumference	DT
7	14089999	14789999	14664112	14664116	284878	Semen volume	DT
7	14089999	14789999	14759050	14759054	218342	Antibody titer to Newcastle disease virus	DT
7	7750099	8650099	8370646	8370650	137367	Receiving feather pecking	DT
7	7750099	8650099	8406748	8406752	221706	Feed intake	DT
7	7750099	8650099	8476301	8476305	14504	Abdominal fat percentage	DT
8	1200099	1500099	1412978	1412982	170582	Feed conversion ratio	CC
8	1200099	1500099	1427836	1427840	289470	Egg number	CC
8	10144299	11094299	10784364	10784368	219843	Abdominal fat weight	CC
8	10144299	11094299	10784466	10784470	219842	Abdominal fat weight	CC
8	10144299	11094299	10785162	10785166	219838	Average daily gain	CC
8	10144299	11094299	10785162	10785166	219839	Feed intake	CC
8	10144299	11094299	10785162	10785166	219840	Drumstick and thigh muscle weight	CC
8	10144299	11094299	10785162	10785166	219841	Abdominal fat weight	CC
8	10144299	11094299	10785601	10785605	219837	Abdominal fat weight	CC
8	10144299	11094299	10785937	10785941	219836	Drumstick and thigh muscle weight	CC
8	10144299	11094299	10787525	10787529	14509	Abdominal fat percentage	CC
8	10144299	11094299	10794751	10794755	219834	Average daily gain	CC
8	10144299	11094299	10794751	10794755	219835	Abdominal fat weight	CC
8	10144299	11094299	10794996	10795000	219833	Abdominal fat weight	CC
8	10144299	11094299	10983536	10983540	14510	Abdominal fat percentage	CC
8	10144299	11094299	9836207	10192619	319965	Age at first egg	CC
8	5244299	6094299	5292476	5292480	238790	Body weight	CC
8	5244299	6094299	5603570	5603574	282946	Abdominal fat percentage	CC
8	5244299	6094299	5604817	5604821	282944	Abdominal fat weight	CC
8	5244299	6094299	5604817	5604821	282945	Abdominal fat percentage	CC
8	5244299	6094299	5605046	5605050	282947	Abdominal fat weight	CC
8	5244299	6094299	5605046	5605050	282948	Abdominal fat percentage	CC
8	5244299	6094299	5605124	5605128	282949	Abdominal fat percentage	CC
8	5244299	6094299	5605227	5605231	282950	Abdominal fat weight	CC
8	5244299	6094299	5605227	5605231	282951	Abdominal fat percentage	CC
8	5244299	6094299	5769939	5769943	65716	Body weight	CC
8	5244299	6094299	5866431	5866435	289389	Age at first egg	CC
8	5244299	6094299	5866431	5866435	289427	Age at first egg	CC
8	5244299	6094299	5292476	5292480	238790	Body weight	DT
8	5244299	6094299	5603570	5603574	282946	Abdominal fat percentage	DT
8	5244299	6094299	5604817	5604821	282944	Abdominal fat weight	DT
8	5244299	6094299	5604817	5604821	282945	Abdominal fat percentage	DT
8	5244299	6094299	5605046	5605050	282947	Abdominal fat weight	DT
8	5244299	6094299	5605046	5605050	282948	Abdominal fat percentage	DT
8	5244299	6094299	5605124	5605128	282949	Abdominal fat percentage	DT
8	5244299	6094299	5605227	5605231	282950	Abdominal fat weight	DT
8	5244299	6094299	5605227	5605231	282951	Abdominal fat percentage	DT
8	5244299	6094299	5769939	5769943	65716	Body weight	DT
8	5244299	6094299	5866431	5866435	289389	Age at first egg	DT
8	5244299	6094299	5866431	5866435	289427	Age at first egg	DT
9	99	1350099	981513	981517	126809	Antibody titer to infectious bursal disease virus	CC
9	99	1350099	1247911	1247915	221707	Feed intake	CC
9	7766999	9266999	7955264	7955268	165710	Triglyceride level	CC
9	7766999	9266999	7963166	7963170	139437	Feed conversion ratio	CC
9	7766999	9266999	7968368	7968372	171504	Monocyte number	CC
9	7766999	9266999	7973016	7973020	165715	Triglyceride level	CC
9	7766999	9266999	8051920	8051924	165711	Triglyceride level	CC
9	7766999	9266999	8205424	8205428	165709	Triglyceride level	CC
9	7766999	9266999	8302792	8302796	165712	Triglyceride level	CC
9	7766999	9266999	8783085	8783089	126778	Fecal egg count	CC
9	7766999	9266999	8930858	8930862	165713	Triglyceride level	CC
9	7766999	9266999	8990684	8990688	214396	Eggshell color	CC
9	7766999	9266999	8990684	8990688	214434	Eggshell color	CC
9	7766999	9266999	9046857	9046861	214313	Eggshell color	CC
9	7766999	9266999	9046857	9046861	214336	Eggshell color	CC
9	99	1350099	981513	981517	126809	Antibody titer to infectious bursal disease virus	DT
9	99	1350099	1247911	1247915	221707	Feed intake	DT
9	7766999	9266999	7955264	7955268	165710	Triglyceride level	DT
9	7766999	9266999	7963166	7963170	139437	Feed conversion ratio	DT
9	7766999	9266999	7968368	7968372	171504	Monocyte number	DT
9	7766999	9266999	7973016	7973020	165715	Triglyceride level	DT
9	7766999	9266999	8051920	8051924	165711	Triglyceride level	DT
9	7766999	9266999	8205424	8205428	165709	Triglyceride level	DT
9	7766999	9266999	8302792	8302796	165712	Triglyceride level	DT
9	7766999	9266999	8783085	8783089	126778	Fecal egg count	DT
9	7766999	9266999	8930858	8930862	165713	Triglyceride level	DT
9	7766999	9266999	8990684	8990688	214396	Eggshell color	DT
9	7766999	9266999	8990684	8990688	214434	Eggshell color	DT
9	7766999	9266999	9046857	9046861	214313	Eggshell color	DT
9	7766999	9266999	9046857	9046861	214336	Eggshell color	DT
9	9900099	11666999	10408435	10408439	165716	Triglyceride level	DT
9	9900099	11666999	10408435	10408439	315483	Breast weight	DT
9	9900099	11666999	10408435	10408439	315609	Carcass weight	DT
9	9900099	11666999	10449846	10449850	177566	Egg number	DT
9	9900099	11666999	10461222	10461226	177565	Egg number	DT
9	9900099	11666999	10476534	10476538	21764	Spleen weight	DT
9	9900099	11666999	10519803	10519807	21760	Spleen weight	DT
9	9900099	11666999	10965308	10965312	165743	Blood albumin level	DT
9	9900099	11666999	10965308	10965312	315482	Breast weight	DT
9	9900099	11666999	10965308	10965312	315607	Carcass weight	DT
9	9900099	11666999	10965308	10965312	315634	Drumstick weight	DT
9	9900099	11666999	11464441	11464445	297219	Shank diameter	DT
9	9900099	11666999	11464441	11464445	297220	Shank length	DT
9	9900099	11666999	11464441	11464445	297221	Shank length	DT
9	9900099	11666999	11464441	11464445	297222	Shank length	DT
9	9900099	11666999	11464441	11464445	297223	Shank length	DT
9	9900099	11666999	11464441	11464445	297224	Shank length	DT
9	9900099	11666999	11661312	11661316	165724	Cholesterol level	DT
10	1200099	1750099	1284825	1284829	139483	Feed conversion ratio	CC
10	1200099	1750099	1408194	1408198	289450	Egg production rate	CC
10	1200099	1750099	1566860	1566864	264239	Yolk water content	CC
10	1200099	1750099	1650987	1650991	286902	Egg number	CC
10	1200099	1750099	1650987	1650991	286918	Egg number	CC
10	3550099	3950099	3671316	3671320	139785	Feed conversion ratio	CC
10	3550099	3950099	3671319	3671323	139563	Feed conversion ratio	CC
10	3550099	3950099	3671424	3671428	139393	Feed conversion ratio	CC
10	3550099	3950099	3673175	3673179	139515	Feed conversion ratio	CC
10	3550099	3950099	3673211	3673215	139582	Feed conversion ratio	CC
10	3550099	3950099	3684544	3684548	139352	Feed conversion ratio	CC
10	3550099	3950099	3684547	3684551	139353	Feed conversion ratio	CC
10	3550099	3950099	3689268	3689272	139644	Feed conversion ratio	CC
10	3550099	3950099	3689405	3689409	139354	Feed conversion ratio	CC
10	3550099	3950099	3697999	3698003	139507	Feed conversion ratio	CC
10	3550099	3950099	3699202	3699206	139394	Feed conversion ratio	CC
10	3550099	3950099	3738919	3738923	214345	Eggshell color	CC
10	1200099	1750099	1284825	1284829	139483	Feed conversion ratio	RI
10	1200099	1750099	1408194	1408198	289450	Egg production rate	RI
10	1200099	1750099	1566860	1566864	264239	Yolk water content	RI
10	1200099	1750099	1650987	1650991	286902	Egg number	RI
10	1200099	1750099	1650987	1650991	286918	Egg number	RI
10	1000099	1150099	1048796	1048800	139771	Feed conversion ratio	DT
10	1000099	1150099	1069248	1069252	157254	Muscle pH	DT
10	1000099	1150099	1087885	1087889	157255	Muscle pH	DT
10	1200099	1750099	1284825	1284829	139483	Feed conversion ratio	DT
10	1200099	1750099	1408194	1408198	289450	Egg production rate	DT
10	1200099	1750099	1566860	1566864	264239	Yolk water content	DT
10	1200099	1750099	1650987	1650991	286902	Egg number	DT
10	1200099	1750099	1650987	1650991	286918	Egg number	DT
10	8500099	9000099	8615158	8615162	214300	Egg weight	DT
10	9206399	10056399	9253112	9253116	130259	Testes weight	DT
10	9206399	10056399	9253112	9253116	130260	Testes percentage	DT
10	9206399	10056399	9259889	9259893	263118	Keel length	DT
10	9206399	10056399	9272335	9272339	130261	Testes weight	DT
10	9206399	10056399	9272335	9272339	130262	Testes percentage	DT
10	9206399	10056399	9304407	9304411	130263	Testes weight	DT
10	9206399	10056399	9304407	9304411	130264	Testes percentage	DT
10	9206399	10056399	9384889	9384893	130265	Testes percentage	DT
10	9206399	10056399	9431505	9431509	130266	Testes weight	DT
10	9206399	10056399	9431505	9431509	130267	Testes percentage	DT
10	9206399	10056399	9432839	9432843	214443	Eggshell color	DT
10	9206399	10056399	9510494	9510498	101195	Thymus weight	DT
10	9206399	10056399	9523271	9523275	101194	Thymus weight	DT
10	9206399	10056399	9698606	9698610	101196	Thymus weight	DT
10	9206399	10056399	9981102	9981106	221728	Feed conversion ratio	DT
11	99	2750099	386188	386192	224043	Egg number	CC
11	99	2750099	408586	408590	19340	Breast muscle weight	CC
11	99	2750099	408586	408590	19341	Breast muscle percentage	CC
11	99	2750099	410610	410614	139396	Feed conversion ratio	CC
11	99	2750099	420816	420820	139276	Feed conversion ratio	CC
11	99	2750099	481104	481108	139306	Feed conversion ratio	CC
11	99	2750099	483492	483496	139594	Feed conversion ratio	CC
11	99	2750099	483830	483834	139355	Feed conversion ratio	CC
11	99	2750099	548002	548006	224044	Egg number	CC
11	99	2750099	946779	946783	24443	Thigh muscle weight	CC
11	99	2750099	946779	946783	24446	Thigh muscle percent	CC
11	99	2750099	1204795	1204799	139748	Feed conversion ratio	CC
11	99	2750099	1430380	1430384	139533	Feed conversion ratio	CC
11	99	2750099	1569711	1569715	224045	Egg number	CC
11	99	2750099	1580110	1580114	224046	Egg number	CC
11	99	2750099	1716121	1716125	224047	Egg number	CC
11	99	2750099	1739649	1739653	311947	Intramuscular fat percentage	CC
11	99	2750099	2325691	2325695	214399	Eggshell color	CC
11	99	2750099	2377413	2377417	135687	Egg number	CC
11	99	2750099	2389435	2389439	135688	Egg number	CC
11	2750099	2950099	2928113	2928117	221598	Feed conversion ratio	CC
11	2750099	2950099	2928113	2928117	221608	Feed conversion ratio	CC
11	2750099	2950099	2928113	2928117	221736	Feed conversion ratio	CC
11	2750099	2950099	2928113	2928117	221598	Feed conversion ratio	RI
11	2750099	2950099	2928113	2928117	221608	Feed conversion ratio	RI
11	2750099	2950099	2928113	2928117	221736	Feed conversion ratio	RI
11	2750099	2950099	2928113	2928117	221598	Feed conversion ratio	DT
11	2750099	2950099	2928113	2928117	221608	Feed conversion ratio	DT
11	2750099	2950099	2928113	2928117	221736	Feed conversion ratio	DT
11	99	2750099	386188	386192	224043	Egg number	DT
11	99	2750099	408586	408590	19340	Breast muscle weight	DT
11	99	2750099	408586	408590	19341	Breast muscle percentage	DT
11	99	2750099	410610	410614	139396	Feed conversion ratio	DT
11	99	2750099	420816	420820	139276	Feed conversion ratio	DT
11	99	2750099	481104	481108	139306	Feed conversion ratio	DT
11	99	2750099	483492	483496	139594	Feed conversion ratio	DT
11	99	2750099	483830	483834	139355	Feed conversion ratio	DT
11	99	2750099	548002	548006	224044	Egg number	DT
11	99	2750099	946779	946783	24443	Thigh muscle weight	DT
11	99	2750099	946779	946783	24446	Thigh muscle percent	DT
11	99	2750099	1204795	1204799	139748	Feed conversion ratio	DT
11	99	2750099	1430380	1430384	139533	Feed conversion ratio	DT
11	99	2750099	1569711	1569715	224045	Egg number	DT
11	99	2750099	1580110	1580114	224046	Egg number	DT
11	99	2750099	1716121	1716125	224047	Egg number	DT
11	99	2750099	1739649	1739653	311947	Intramuscular fat percentage	DT
11	99	2750099	2325691	2325695	214399	Eggshell color	DT
11	99	2750099	2377413	2377417	135687	Egg number	DT
11	99	2750099	2389435	2389439	135688	Egg number	DT
11	7050099	7700099	7473998	7474002	21797	Thymus weight	DT
11	7050099	7700099	7487422	7487426	139735	Feed conversion ratio	DT
11	7050099	7700099	7487445	7487449	139634	Feed conversion ratio	DT
11	7050099	7700099	7487498	7487502	139548	Feed conversion ratio	DT
11	7050099	7700099	7487733	7487737	139604	Feed conversion ratio	DT
11	7050099	7700099	7487735	7487739	139708	Feed conversion ratio	DT
12	9300099	9950099	9415522	9415526	214431	Eggshell strength	CC
12	9300099	9950099	9890669	9890673	214339	Eggshell color	CC
12	8091499	8591499	8236782	8236786	221609	Body weight gain	CC
12	8091499	8591499	8240558	8240562	289501	Egg number	CC
12	8091499	8591499	8240568	8240572	289502	Egg number	CC
12	8091499	8591499	8255938	8255942	221624	Feed conversion ratio	CC
12	8091499	8591499	8255938	8255942	221654	Feed conversion ratio	CC
12	8091499	8591499	8255938	8255942	221690	Feed conversion ratio	CC
12	1550099	1800099	1595335	1595339	157256	Muscle pH	CC
12	1550099	1800099	1595335	1595339	157256	Muscle pH	RI
12	1550099	1800099	1595335	1595339	157256	Muscle pH	DT
12	2900099	4250099	2972461	2972465	139357	Feed conversion ratio	DT
12	2900099	4250099	2972578	2972582	139513	Feed conversion ratio	DT
12	2900099	4250099	3009708	3009712	139397	Feed conversion ratio	DT
12	2900099	4250099	3080532	3080536	24934	Eggshell color	DT
12	2900099	4250099	3107595	3107599	214316	Eggshell color	DT
12	2900099	4250099	3107595	3107599	214338	Eggshell color	DT
12	2900099	4250099	3115060	3115064	214356	Blood and meat spots	DT
12	2900099	4250099	3122024	3122028	263307	Eggshell color	DT
12	2900099	4250099	3122033	3122037	263308	Eggshell color	DT
12	2900099	4250099	3122048	3122052	263309	Eggshell color	DT
12	2900099	4250099	3123539	3123543	263310	Eggshell color	DT
12	2900099	4250099	3124805	3124809	263311	Eggshell color	DT
12	2900099	4250099	3125190	3125194	263312	Eggshell color	DT
12	2900099	4250099	3125193	3125197	263313	Eggshell color	DT
12	2900099	4250099	3151041	3151045	139398	Feed conversion ratio	DT
12	2900099	4250099	3154188	3154192	214327	Eggshell color	DT
12	2900099	4250099	3159254	3159258	24928	Eggshell color	DT
12	2900099	4250099	3209228	3209232	24929	Eggshell color	DT
12	2900099	4250099	3267865	3267869	24930	Eggshell color	DT
12	2900099	4250099	3267865	3267869	24975	Egg production rate	DT
12	2900099	4250099	3342336	3342340	154268	Meat color	DT
12	2900099	4250099	4050160	4050164	165738	Blood total protein level	DT
12	2900099	4250099	4125002	4125006	126816	Antibody titer to Marek's disease virus	DT
12	2900099	4250099	4148267	4148271	154269	Meat color	DT
12	9300099	9950099	9415522	9415526	214431	Eggshell strength	DT
12	9300099	9950099	9890669	9890673	214339	Eggshell color	DT
12	8091499	8591499	8236782	8236786	221609	Body weight gain	DT
12	8091499	8591499	8240558	8240562	289501	Egg number	DT
12	8091499	8591499	8240568	8240572	289502	Egg number	DT
12	8091499	8591499	8255938	8255942	221624	Feed conversion ratio	DT
12	8091499	8591499	8255938	8255942	221654	Feed conversion ratio	DT
12	8091499	8591499	8255938	8255942	221690	Feed conversion ratio	DT
13	99	1200099	402322	402326	218893	Feather pecking	CC
13	7804099	8254099	7820126	7820130	285091	Saturated fatty acid content	CC
13	7804099	8254099	7958395	7958399	219327	Feather pecking	CC
13	7804099	8254099	8038945	8038949	315438	Body weight gain	CC
13	7804099	8254099	8038945	8038949	315581	Body weight	CC
13	7804099	8254099	8038945	8038949	315611	Carcass weight	CC
13	7804099	8254099	8049157	8049161	21726	Spleen weight	CC
13	99	1200099	402322	402326	218893	Feather pecking	RI
13	99	1200099	402322	402326	218893	Feather pecking	DT
13	2200099	2350099	2218340	2218344	257045	Body weight	DT
14	4500099	5000099	4717519	4717523	95397	Body temperature	CC
14	4500099	5000099	4746153	4746157	194972	Residual feed intake	CC
14	4500099	5000099	4758792	4758796	194973	Residual feed intake	CC
14	4500099	5000099	4761534	4761538	194974	Residual feed intake	CC
14	4500099	5000099	4761898	4761902	194975	Residual feed intake	CC
14	4500099	5000099	4761924	4761928	195146	Residual feed intake	CC
14	4500099	5000099	4861281	4861285	195189	Residual feed intake	CC
14	4500099	5000099	4916300	4916304	222738	Campylobacter intestinal colonization	CC
14	4500099	5000099	4918168	4918172	222740	Campylobacter intestinal colonization	CC
14	4500099	5000099	4930147	4930151	24509	Abdominal fat percentage	CC
14	4500099	5000099	4982798	4982802	154270	Meat color	CC
14	1459899	4159899	1656695	1656699	21814	Thymus weight	CC
14	1459899	4159899	1670302	1670306	315447	Body weight gain	CC
14	1459899	4159899	1670302	1670306	315517	Body weight	CC
14	1459899	4159899	1670302	1670306	315586	Body weight	CC
14	1459899	4159899	2193173	2193177	95409	Body weight	CC
14	1459899	4159899	2502027	2502031	218932	Feather pecking	CC
14	1459899	4159899	2502027	2502031	219214	Feather pecking	CC
14	1459899	4159899	2502459	2502463	218906	Feather pecking	CC
14	1459899	4159899	3179296	3179300	221709	Feed intake	CC
14	1459899	4159899	3219188	3219192	95401	Body temperature	CC
14	1459899	4159899	3272630	3272634	157260	Muscle pH	CC
14	1459899	4159899	3330651	3330655	171488	Heterophil/lymphocyte ratio	CC
14	1459899	4159899	3330651	3330655	171493	Heterophil number	CC
14	1459899	4159899	3330651	3330655	171499	Lymphocyte number	CC
14	1459899	4159899	3385607	3385611	157261	Muscle pH	CC
14	1459899	4159899	4069717	4069721	139309	Feed conversion ratio	CC
14	1459899	4159899	4158010	4158014	297228	Shank diameter	CC
14	1459899	4159899	1656695	1656699	21814	Thymus weight	DT
14	1459899	4159899	1670302	1670306	315447	Body weight gain	DT
14	1459899	4159899	1670302	1670306	315517	Body weight	DT
14	1459899	4159899	1670302	1670306	315586	Body weight	DT
14	1459899	4159899	2193173	2193177	95409	Body weight	DT
14	1459899	4159899	2502027	2502031	218932	Feather pecking	DT
14	1459899	4159899	2502027	2502031	219214	Feather pecking	DT
14	1459899	4159899	2502459	2502463	218906	Feather pecking	DT
14	1459899	4159899	3179296	3179300	221709	Feed intake	DT
14	1459899	4159899	3219188	3219192	95401	Body temperature	DT
14	1459899	4159899	3272630	3272634	157260	Muscle pH	DT
14	1459899	4159899	3330651	3330655	171488	Heterophil/lymphocyte ratio	DT
14	1459899	4159899	3330651	3330655	171493	Heterophil number	DT
14	1459899	4159899	3330651	3330655	171499	Lymphocyte number	DT
14	1459899	4159899	3385607	3385611	157261	Muscle pH	DT
14	1459899	4159899	4069717	4069721	139309	Feed conversion ratio	DT
14	1459899	4159899	4158010	4158014	297228	Shank diameter	DT
16	2000099	2400099	2009588	2009592	21823	Thymus weight	CC
16	2000099	2400099	2009588	2009592	37939	Immunoglobulin Y level	CC
16	2000099	2400099	2070382	2070386	218609	Body weight	CC
16	2000099	2400099	2070382	2070386	218623	Body weight	CC
16	2000099	2400099	2075305	2075309	96116	Campylobacter intestinal colonization	CC
16	2000099	2400099	2078485	2078489	218612	Body weight	CC
16	2000099	2400099	2085035	2085039	21800	Thymus weight	CC
16	2000099	2400099	2090148	2090152	218613	Body weight	CC
16	2000099	2400099	2097026	2097030	14415	Antibody titer to SRBC antigen	CC
16	2000099	2400099	2104116	2104120	256676	Spleen weight	CC
16	2000099	2400099	2113620	2113624	193163	Comb height	CC
16	2000099	2400099	2113620	2113624	193164	Comb height	CC
16	2000099	2400099	2121285	2121289	256677	Spleen weight	CC
16	2000099	2400099	2121555	2121559	256678	Spleen weight	CC
16	2000099	2400099	2123379	2123383	24445	Thigh muscle weight	CC
16	2000099	2400099	2123379	2123383	218614	Body weight	CC
16	2000099	2400099	2123379	2123383	218626	Body weight	CC
16	2000099	2400099	2126901	2126905	218615	Body weight	CC
16	2000099	2400099	2129847	2129851	256679	Spleen weight	CC
16	2000099	2400099	2129895	2129899	96125	Campylobacter intestinal colonization	CC
16	2000099	2400099	2137619	2137623	139312	Feed conversion ratio	CC
16	2000099	2400099	2142809	2142813	126768	Fecal oocyst count	CC
16	2000099	2400099	2144694	2144698	256680	Spleen weight	CC
16	2000099	2400099	2149329	2149333	256681	Spleen weight	CC
16	2000099	2400099	2149714	2149718	14414	Antibody titer to SRBC antigen	CC
16	2000099	2400099	2149714	2149718	37940	Immunoglobulin Y level	CC
16	2000099	2400099	2150689	2150693	256682	Spleen weight	CC
16	2000099	2400099	2151096	2151100	256683	Spleen weight	CC
16	2000099	2400099	2151424	2151428	256684	Spleen weight	CC
16	2000099	2400099	2151610	2151614	256685	Spleen weight	CC
16	2000099	2400099	2157837	2157841	256686	Spleen weight	CC
16	2000099	2400099	2157945	2157949	218616	Body weight	CC
16	2000099	2400099	2168478	2168482	218617	Body weight	CC
16	2000099	2400099	2168478	2168482	218627	Body weight	CC
16	2000099	2400099	2171165	2171169	137224	Cell-mediated immune response	CC
16	2000099	2400099	2183888	2183892	256687	Spleen weight	CC
16	2000099	2400099	2186797	2186801	14620	Antibody titer to LPS antigen	CC
16	2000099	2400099	2186797	2186801	14621	Antibody response to Newcastle disease virus	CC
16	2000099	2400099	2187816	2187820	256688	Spleen weight	CC
16	2000099	2400099	2188234	2188238	165408	Tibia breaking strength	CC
16	2000099	2400099	2189096	2189100	256689	Spleen weight	CC
16	2000099	2400099	2197064	2197068	256690	Spleen weight	CC
16	2000099	2400099	2198364	2198368	256691	Spleen weight	CC
16	2000099	2400099	2199102	2199106	256692	Spleen weight	CC
16	2000099	2400099	2199423	2199427	256693	Spleen weight	CC
16	2000099	2400099	2199985	2199989	256694	Spleen weight	CC
16	2000099	2400099	2200023	2200027	222098	Chest width	CC
16	2000099	2400099	2206168	2206172	37942	Immunoglobulin Y level	CC
16	2000099	2400099	2207577	2207581	14412	Antibody titer to SRBC antigen	CC
16	2000099	2400099	2207824	2207828	256695	Spleen weight	CC
16	2000099	2400099	2208140	2208144	126782	Fecal egg count	CC
16	2000099	2400099	2208625	2208629	256696	Spleen weight	CC
16	2000099	2400099	2210372	2210376	126821	Antibody titer to fowl typhoid	CC
16	2000099	2400099	2217695	2217699	157262	Muscle pH	CC
16	2000099	2400099	2219286	2219290	256697	Spleen weight	CC
16	2000099	2400099	2219569	2219573	256698	Spleen weight	CC
16	2000099	2400099	2219868	2219872	256699	Spleen weight	CC
16	2000099	2400099	2220492	2220496	256700	Spleen weight	CC
16	2000099	2400099	2230907	2230911	256701	Spleen weight	CC
16	2000099	2400099	2232463	2232467	222734	Campylobacter intestinal colonization	CC
16	2000099	2400099	2233157	2233161	256702	Spleen weight	CC
16	2000099	2400099	2234447	2234451	256703	Spleen weight	CC
16	2000099	2400099	2237166	2237170	256704	Spleen weight	CC
16	2000099	2400099	2237486	2237490	222735	Campylobacter intestinal colonization	CC
16	2000099	2400099	2240580	2240584	256705	Spleen weight	CC
16	2000099	2400099	2244828	2244832	193595	Eggshell color	CC
16	2000099	2400099	2251135	2251139	256706	Spleen weight	CC
16	2000099	2400099	2251188	2251192	218618	Body weight	CC
16	2000099	2400099	2254793	2254797	256707	Spleen weight	CC
16	2000099	2400099	2255124	2255128	256708	Spleen weight	CC
16	2000099	2400099	2269797	2269801	256709	Spleen weight	CC
16	2000099	2400099	2271603	2271607	256710	Spleen weight	CC
16	2000099	2400099	2278135	2278139	256711	Spleen weight	CC
16	2000099	2400099	2278485	2278489	218619	Body weight	CC
16	2000099	2400099	2283897	2283901	21831	Thymus weight	CC
16	2000099	2400099	2283897	2283901	37938	Immunoglobulin Y level	CC
16	2000099	2400099	2009588	2009592	21823	Thymus weight	RI
16	2000099	2400099	2009588	2009592	37939	Immunoglobulin Y level	RI
16	2000099	2400099	2070382	2070386	218609	Body weight	RI
16	2000099	2400099	2070382	2070386	218623	Body weight	RI
16	2000099	2400099	2075305	2075309	96116	Campylobacter intestinal colonization	RI
16	2000099	2400099	2078485	2078489	218612	Body weight	RI
16	2000099	2400099	2085035	2085039	21800	Thymus weight	RI
16	2000099	2400099	2090148	2090152	218613	Body weight	RI
16	2000099	2400099	2097026	2097030	14415	Antibody titer to SRBC antigen	RI
16	2000099	2400099	2104116	2104120	256676	Spleen weight	RI
16	2000099	2400099	2113620	2113624	193163	Comb height	RI
16	2000099	2400099	2113620	2113624	193164	Comb height	RI
16	2000099	2400099	2121285	2121289	256677	Spleen weight	RI
16	2000099	2400099	2121555	2121559	256678	Spleen weight	RI
16	2000099	2400099	2123379	2123383	24445	Thigh muscle weight	RI
16	2000099	2400099	2123379	2123383	218614	Body weight	RI
16	2000099	2400099	2123379	2123383	218626	Body weight	RI
16	2000099	2400099	2126901	2126905	218615	Body weight	RI
16	2000099	2400099	2129847	2129851	256679	Spleen weight	RI
16	2000099	2400099	2129895	2129899	96125	Campylobacter intestinal colonization	RI
16	2000099	2400099	2137619	2137623	139312	Feed conversion ratio	RI
16	2000099	2400099	2142809	2142813	126768	Fecal oocyst count	RI
16	2000099	2400099	2144694	2144698	256680	Spleen weight	RI
16	2000099	2400099	2149329	2149333	256681	Spleen weight	RI
16	2000099	2400099	2149714	2149718	14414	Antibody titer to SRBC antigen	RI
16	2000099	2400099	2149714	2149718	37940	Immunoglobulin Y level	RI
16	2000099	2400099	2150689	2150693	256682	Spleen weight	RI
16	2000099	2400099	2151096	2151100	256683	Spleen weight	RI
16	2000099	2400099	2151424	2151428	256684	Spleen weight	RI
16	2000099	2400099	2151610	2151614	256685	Spleen weight	RI
16	2000099	2400099	2157837	2157841	256686	Spleen weight	RI
16	2000099	2400099	2157945	2157949	218616	Body weight	RI
16	2000099	2400099	2168478	2168482	218617	Body weight	RI
16	2000099	2400099	2168478	2168482	218627	Body weight	RI
16	2000099	2400099	2171165	2171169	137224	Cell-mediated immune response	RI
16	2000099	2400099	2183888	2183892	256687	Spleen weight	RI
16	2000099	2400099	2186797	2186801	14620	Antibody titer to LPS antigen	RI
16	2000099	2400099	2186797	2186801	14621	Antibody response to Newcastle disease virus	RI
16	2000099	2400099	2187816	2187820	256688	Spleen weight	RI
16	2000099	2400099	2188234	2188238	165408	Tibia breaking strength	RI
16	2000099	2400099	2189096	2189100	256689	Spleen weight	RI
16	2000099	2400099	2197064	2197068	256690	Spleen weight	RI
16	2000099	2400099	2198364	2198368	256691	Spleen weight	RI
16	2000099	2400099	2199102	2199106	256692	Spleen weight	RI
16	2000099	2400099	2199423	2199427	256693	Spleen weight	RI
16	2000099	2400099	2199985	2199989	256694	Spleen weight	RI
16	2000099	2400099	2200023	2200027	222098	Chest width	RI
16	2000099	2400099	2206168	2206172	37942	Immunoglobulin Y level	RI
16	2000099	2400099	2207577	2207581	14412	Antibody titer to SRBC antigen	RI
16	2000099	2400099	2207824	2207828	256695	Spleen weight	RI
16	2000099	2400099	2208140	2208144	126782	Fecal egg count	RI
16	2000099	2400099	2208625	2208629	256696	Spleen weight	RI
16	2000099	2400099	2210372	2210376	126821	Antibody titer to fowl typhoid	RI
16	2000099	2400099	2217695	2217699	157262	Muscle pH	RI
16	2000099	2400099	2219286	2219290	256697	Spleen weight	RI
16	2000099	2400099	2219569	2219573	256698	Spleen weight	RI
16	2000099	2400099	2219868	2219872	256699	Spleen weight	RI
16	2000099	2400099	2220492	2220496	256700	Spleen weight	RI
16	2000099	2400099	2230907	2230911	256701	Spleen weight	RI
16	2000099	2400099	2232463	2232467	222734	Campylobacter intestinal colonization	RI
16	2000099	2400099	2233157	2233161	256702	Spleen weight	RI
16	2000099	2400099	2234447	2234451	256703	Spleen weight	RI
16	2000099	2400099	2237166	2237170	256704	Spleen weight	RI
16	2000099	2400099	2237486	2237490	222735	Campylobacter intestinal colonization	RI
16	2000099	2400099	2240580	2240584	256705	Spleen weight	RI
16	2000099	2400099	2244828	2244832	193595	Eggshell color	RI
16	2000099	2400099	2251135	2251139	256706	Spleen weight	RI
16	2000099	2400099	2251188	2251192	218618	Body weight	RI
16	2000099	2400099	2254793	2254797	256707	Spleen weight	RI
16	2000099	2400099	2255124	2255128	256708	Spleen weight	RI
16	2000099	2400099	2269797	2269801	256709	Spleen weight	RI
16	2000099	2400099	2271603	2271607	256710	Spleen weight	RI
16	2000099	2400099	2278135	2278139	256711	Spleen weight	RI
16	2000099	2400099	2278485	2278489	218619	Body weight	RI
16	2000099	2400099	2283897	2283901	21831	Thymus weight	RI
16	2000099	2400099	2283897	2283901	37938	Immunoglobulin Y level	RI
16	2000099	2400099	2009588	2009592	21823	Thymus weight	DT
16	2000099	2400099	2009588	2009592	37939	Immunoglobulin Y level	DT
16	2000099	2400099	2070382	2070386	218609	Body weight	DT
16	2000099	2400099	2070382	2070386	218623	Body weight	DT
16	2000099	2400099	2075305	2075309	96116	Campylobacter intestinal colonization	DT
16	2000099	2400099	2078485	2078489	218612	Body weight	DT
16	2000099	2400099	2085035	2085039	21800	Thymus weight	DT
16	2000099	2400099	2090148	2090152	218613	Body weight	DT
16	2000099	2400099	2097026	2097030	14415	Antibody titer to SRBC antigen	DT
16	2000099	2400099	2104116	2104120	256676	Spleen weight	DT
16	2000099	2400099	2113620	2113624	193163	Comb height	DT
16	2000099	2400099	2113620	2113624	193164	Comb height	DT
16	2000099	2400099	2121285	2121289	256677	Spleen weight	DT
16	2000099	2400099	2121555	2121559	256678	Spleen weight	DT
16	2000099	2400099	2123379	2123383	24445	Thigh muscle weight	DT
16	2000099	2400099	2123379	2123383	218614	Body weight	DT
16	2000099	2400099	2123379	2123383	218626	Body weight	DT
16	2000099	2400099	2126901	2126905	218615	Body weight	DT
16	2000099	2400099	2129847	2129851	256679	Spleen weight	DT
16	2000099	2400099	2129895	2129899	96125	Campylobacter intestinal colonization	DT
16	2000099	2400099	2137619	2137623	139312	Feed conversion ratio	DT
16	2000099	2400099	2142809	2142813	126768	Fecal oocyst count	DT
16	2000099	2400099	2144694	2144698	256680	Spleen weight	DT
16	2000099	2400099	2149329	2149333	256681	Spleen weight	DT
16	2000099	2400099	2149714	2149718	14414	Antibody titer to SRBC antigen	DT
16	2000099	2400099	2149714	2149718	37940	Immunoglobulin Y level	DT
16	2000099	2400099	2150689	2150693	256682	Spleen weight	DT
16	2000099	2400099	2151096	2151100	256683	Spleen weight	DT
16	2000099	2400099	2151424	2151428	256684	Spleen weight	DT
16	2000099	2400099	2151610	2151614	256685	Spleen weight	DT
16	2000099	2400099	2157837	2157841	256686	Spleen weight	DT
16	2000099	2400099	2157945	2157949	218616	Body weight	DT
16	2000099	2400099	2168478	2168482	218617	Body weight	DT
16	2000099	2400099	2168478	2168482	218627	Body weight	DT
16	2000099	2400099	2171165	2171169	137224	Cell-mediated immune response	DT
16	2000099	2400099	2183888	2183892	256687	Spleen weight	DT
16	2000099	2400099	2186797	2186801	14620	Antibody titer to LPS antigen	DT
16	2000099	2400099	2186797	2186801	14621	Antibody response to Newcastle disease virus	DT
16	2000099	2400099	2187816	2187820	256688	Spleen weight	DT
16	2000099	2400099	2188234	2188238	165408	Tibia breaking strength	DT
16	2000099	2400099	2189096	2189100	256689	Spleen weight	DT
16	2000099	2400099	2197064	2197068	256690	Spleen weight	DT
16	2000099	2400099	2198364	2198368	256691	Spleen weight	DT
16	2000099	2400099	2199102	2199106	256692	Spleen weight	DT
16	2000099	2400099	2199423	2199427	256693	Spleen weight	DT
16	2000099	2400099	2199985	2199989	256694	Spleen weight	DT
16	2000099	2400099	2200023	2200027	222098	Chest width	DT
16	2000099	2400099	2206168	2206172	37942	Immunoglobulin Y level	DT
16	2000099	2400099	2207577	2207581	14412	Antibody titer to SRBC antigen	DT
16	2000099	2400099	2207824	2207828	256695	Spleen weight	DT
16	2000099	2400099	2208140	2208144	126782	Fecal egg count	DT
16	2000099	2400099	2208625	2208629	256696	Spleen weight	DT
16	2000099	2400099	2210372	2210376	126821	Antibody titer to fowl typhoid	DT
16	2000099	2400099	2217695	2217699	157262	Muscle pH	DT
16	2000099	2400099	2219286	2219290	256697	Spleen weight	DT
16	2000099	2400099	2219569	2219573	256698	Spleen weight	DT
16	2000099	2400099	2219868	2219872	256699	Spleen weight	DT
16	2000099	2400099	2220492	2220496	256700	Spleen weight	DT
16	2000099	2400099	2230907	2230911	256701	Spleen weight	DT
16	2000099	2400099	2232463	2232467	222734	Campylobacter intestinal colonization	DT
16	2000099	2400099	2233157	2233161	256702	Spleen weight	DT
16	2000099	2400099	2234447	2234451	256703	Spleen weight	DT
16	2000099	2400099	2237166	2237170	256704	Spleen weight	DT
16	2000099	2400099	2237486	2237490	222735	Campylobacter intestinal colonization	DT
16	2000099	2400099	2240580	2240584	256705	Spleen weight	DT
16	2000099	2400099	2244828	2244832	193595	Eggshell color	DT
16	2000099	2400099	2251135	2251139	256706	Spleen weight	DT
16	2000099	2400099	2251188	2251192	218618	Body weight	DT
16	2000099	2400099	2254793	2254797	256707	Spleen weight	DT
16	2000099	2400099	2255124	2255128	256708	Spleen weight	DT
16	2000099	2400099	2269797	2269801	256709	Spleen weight	DT
16	2000099	2400099	2271603	2271607	256710	Spleen weight	DT
16	2000099	2400099	2278135	2278139	256711	Spleen weight	DT
16	2000099	2400099	2278485	2278489	218619	Body weight	DT
16	2000099	2400099	2283897	2283901	21831	Thymus weight	DT
16	2000099	2400099	2283897	2283901	37938	Immunoglobulin Y level	DT
18	99	1299499	1150795	1150799	166766	Breast muscle percentage	CC
18	99	1299499	1214719	1214723	312022	Muscle fiber density	CC
18	99	1299499	1150795	1150799	166766	Breast muscle percentage	RI
18	99	1299499	1214719	1214723	312022	Muscle fiber density	RI
18	99	1299499	1150795	1150799	166766	Breast muscle percentage	DT
18	99	1299499	1214719	1214723	312022	Muscle fiber density	DT
19	400099	1700099	756023	756027	24407	Carcass weight	CC
19	400099	1700099	916172	916176	15675	Feather pecking	CC
19	400099	1700099	1544669	1544673	154273	Pectoralis minor percent	CC
19	400099	1700099	1561245	1561249	154274	Pectoralis minor percent	CC
19	400099	1700099	756023	756027	24407	Carcass weight	RI
19	400099	1700099	916172	916176	15675	Feather pecking	RI
19	400099	1700099	1544669	1544673	154273	Pectoralis minor percent	RI
19	400099	1700099	1561245	1561249	154274	Pectoralis minor percent	RI
19	400099	1700099	756023	756027	24407	Carcass weight	DT
19	400099	1700099	916172	916176	15675	Feather pecking	DT
19	400099	1700099	1544669	1544673	154273	Pectoralis minor percent	DT
19	400099	1700099	1561245	1561249	154274	Pectoralis minor percent	DT
20	99	2200099	795326	795330	139681	Feed conversion ratio	CC
20	99	2200099	795355	795359	139514	Feed conversion ratio	CC
20	99	2200099	994055	994059	170805	VLDL cholesterol level	CC
20	99	2200099	1022725	1022729	170806	VLDL cholesterol level	CC
20	99	2200099	1064089	1064093	170807	VLDL cholesterol level	CC
20	99	2200099	1080546	1080550	170808	VLDL cholesterol level	CC
20	99	2200099	1318751	1318755	219665	Feather pecking	CC
20	99	2200099	2030162	2030166	219394	Feather pecking	CC
20	99	2200099	2175181	2175185	170765	Pullorum disease susceptibility	CC
20	99	2200099	161810	563493	319957	Body weight	CC
20	2700099	2850099	2821917	2821921	257049	Body weight	CC
20	2461299	4561299	2660018	2660022	170813	VLDL cholesterol level	CC
20	2461299	4561299	2937712	2937716	170814	VLDL cholesterol level	CC
20	2461299	4561299	2965880	2965884	139707	Feed conversion ratio	CC
20	2461299	4561299	2982181	2982185	170815	VLDL cholesterol level	CC
20	2461299	4561299	3171873	3171877	257019	Body weight	CC
20	2461299	4561299	3242551	3242555	257070	Keel length	CC
20	2461299	4561299	3266120	3266124	257082	Shank circumference	CC
20	2461299	4561299	3618339	3618343	311978	Intramuscular fat percentage	CC
20	2461299	4561299	3618450	3618454	311954	Intramuscular fat percentage	CC
20	2461299	4561299	3864272	3864276	257083	Shank circumference	CC
20	2461299	4561299	4124045	4124049	315455	Body weight gain	CC
20	99	2200099	795326	795330	139681	Feed conversion ratio	RI
20	99	2200099	795355	795359	139514	Feed conversion ratio	RI
20	99	2200099	994055	994059	170805	VLDL cholesterol level	RI
20	99	2200099	1022725	1022729	170806	VLDL cholesterol level	RI
20	99	2200099	1064089	1064093	170807	VLDL cholesterol level	RI
20	99	2200099	1080546	1080550	170808	VLDL cholesterol level	RI
20	99	2200099	1318751	1318755	219665	Feather pecking	RI
20	99	2200099	2030162	2030166	219394	Feather pecking	RI
20	99	2200099	2175181	2175185	170765	Pullorum disease susceptibility	RI
20	99	2200099	161810	563493	319957	Body weight	RI
20	2461299	4561299	2660018	2660022	170813	VLDL cholesterol level	RI
20	2461299	4561299	2821917	2821921	257049	Body weight	RI
20	2461299	4561299	2937712	2937716	170814	VLDL cholesterol level	RI
20	2461299	4561299	2965880	2965884	139707	Feed conversion ratio	RI
20	2461299	4561299	2982181	2982185	170815	VLDL cholesterol level	RI
20	2461299	4561299	3171873	3171877	257019	Body weight	RI
20	2461299	4561299	3242551	3242555	257070	Keel length	RI
20	2461299	4561299	3266120	3266124	257082	Shank circumference	RI
20	2461299	4561299	3618339	3618343	311978	Intramuscular fat percentage	RI
20	2461299	4561299	3618450	3618454	311954	Intramuscular fat percentage	RI
20	2461299	4561299	3864272	3864276	257083	Shank circumference	RI
20	2461299	4561299	4124045	4124049	315455	Body weight gain	RI
20	99	2200099	795326	795330	139681	Feed conversion ratio	DT
20	99	2200099	795355	795359	139514	Feed conversion ratio	DT
20	99	2200099	994055	994059	170805	VLDL cholesterol level	DT
20	99	2200099	1022725	1022729	170806	VLDL cholesterol level	DT
20	99	2200099	1064089	1064093	170807	VLDL cholesterol level	DT
20	99	2200099	1080546	1080550	170808	VLDL cholesterol level	DT
20	99	2200099	1318751	1318755	219665	Feather pecking	DT
20	99	2200099	2030162	2030166	219394	Feather pecking	DT
20	99	2200099	2175181	2175185	170765	Pullorum disease susceptibility	DT
20	99	2200099	161810	563493	319957	Body weight	DT
20	2461299	4561299	2660018	2660022	170813	VLDL cholesterol level	DT
20	2461299	4561299	2821917	2821921	257049	Body weight	DT
20	2461299	4561299	2937712	2937716	170814	VLDL cholesterol level	DT
20	2461299	4561299	2965880	2965884	139707	Feed conversion ratio	DT
20	2461299	4561299	2982181	2982185	170815	VLDL cholesterol level	DT
20	2461299	4561299	3171873	3171877	257019	Body weight	DT
20	2461299	4561299	3242551	3242555	257070	Keel length	DT
20	2461299	4561299	3266120	3266124	257082	Shank circumference	DT
20	2461299	4561299	3618339	3618343	311978	Intramuscular fat percentage	DT
20	2461299	4561299	3618450	3618454	311954	Intramuscular fat percentage	DT
20	2461299	4561299	3864272	3864276	257083	Shank circumference	DT
20	2461299	4561299	4124045	4124049	315455	Body weight gain	DT
21	99	350099	163369	163373	171290	Eggshell biliverdin amount	RI
21	99	350099	167559	167563	171276	Eggshell total pigment amount	RI
21	99	350099	167559	167563	171285	Eggshell biliverdin amount	RI
21	99	350099	172519	172523	171294	Eggshell biliverdin amount	RI
21	99	350099	175370	175374	171293	Eggshell biliverdin amount	RI
21	99	350099	187838	187842	171295	Eggshell biliverdin amount	RI
21	99	350099	190956	190960	171296	Eggshell biliverdin amount	RI
21	99	350099	198728	198732	171297	Eggshell biliverdin amount	RI
21	99	350099	254047	254051	171298	Eggshell biliverdin amount	RI
21	99	350099	254408	254412	171275	Eggshell total pigment amount	RI
21	99	350099	254408	254412	171286	Eggshell biliverdin amount	RI
21	99	350099	260921	260925	171288	Eggshell biliverdin amount	RI
21	99	350099	260921	260925	171307	Eggshell biliverdin amount	RI
21	99	350099	260921	260925	171308	Eggshell total pigment amount	RI
21	99	350099	343771	343775	218346	Viral load, Newcastle Disease Virus	RI
21	99	350099	163369	163373	171290	Eggshell biliverdin amount	DT
21	99	350099	167559	167563	171276	Eggshell total pigment amount	DT
21	99	350099	167559	167563	171285	Eggshell biliverdin amount	DT
21	99	350099	172519	172523	171294	Eggshell biliverdin amount	DT
21	99	350099	175370	175374	171293	Eggshell biliverdin amount	DT
21	99	350099	187838	187842	171295	Eggshell biliverdin amount	DT
21	99	350099	190956	190960	171296	Eggshell biliverdin amount	DT
21	99	350099	198728	198732	171297	Eggshell biliverdin amount	DT
21	99	350099	254047	254051	171298	Eggshell biliverdin amount	DT
21	99	350099	254408	254412	171275	Eggshell total pigment amount	DT
21	99	350099	254408	254412	171286	Eggshell biliverdin amount	DT
21	99	350099	260921	260925	171288	Eggshell biliverdin amount	DT
21	99	350099	260921	260925	171307	Eggshell biliverdin amount	DT
21	99	350099	260921	260925	171308	Eggshell total pigment amount	DT
21	99	350099	343771	343775	218346	Viral load, Newcastle Disease Virus	DT
22	2122699	2372699	2284572	2284576	24499	Abdominal fat weight	CC
22	2122699	2372699	2284572	2284576	24508	Abdominal fat percentage	CC
22	2122699	2372699	2284572	2284576	24499	Abdominal fat weight	RI
22	2122699	2372699	2284572	2284576	24508	Abdominal fat percentage	RI
22	2122699	2372699	2284572	2284576	24499	Abdominal fat weight	DT
22	2122699	2372699	2284572	2284576	24508	Abdominal fat percentage	DT
23	99	1020299	470695	470699	263106	Wing length	CC
23	99	1020299	917200	917204	24448	Abdominal fat weight	CC
23	99	1020299	922331	922335	24449	Abdominal fat weight	CC
23	99	1020299	961000	961004	16797	Albumen height	CC
23	99	1020299	969213	969217	193112	Docosahexaenoic acid content	CC
23	99	1020299	470695	470699	263106	Wing length	RI
23	99	1020299	917200	917204	24448	Abdominal fat weight	RI
23	99	1020299	922331	922335	24449	Abdominal fat weight	RI
23	99	1020299	961000	961004	16797	Albumen height	RI
23	99	1020299	969213	969217	193112	Docosahexaenoic acid content	RI
23	99	1020299	470695	470699	263106	Wing length	DT
23	99	1020299	917200	917204	24448	Abdominal fat weight	DT
23	99	1020299	922331	922335	24449	Abdominal fat weight	DT
23	99	1020299	961000	961004	16797	Albumen height	DT
23	99	1020299	969213	969217	193112	Docosahexaenoic acid content	DT
24	2141999	2941999	2238886	2238890	166336	Fowl typhoid susceptibility	CC
24	2141999	2941999	2334524	2334528	315460	Body weight gain	CC
24	2141999	2941999	2504831	2504835	14416	Antibody titer to SRBC antigen	CC
24	2141999	2941999	2556625	2556629	137303	Feather pecking	CC
24	2141999	2941999	2699634	2699638	257006	Body weight	CC
24	99	1841999	135219	135223	166769	Body weight	CC
24	99	1841999	187179	187183	214358	Blood and meat spots	CC
24	99	1841999	373696	373700	214451	Haugh units	CC
24	99	1841999	474982	474986	15677	Feather pecking	CC
24	99	1841999	479021	479025	218361	Viral load, Newcastle Disease Virus	CC
24	99	1841999	484636	484640	218359	Viral load, Newcastle Disease Virus	CC
24	99	1841999	487482	487486	218360	Viral load, Newcastle Disease Virus	CC
24	99	1841999	504916	504920	166770	Body weight	CC
24	99	1841999	504916	504920	166771	Body weight	CC
24	99	1841999	605722	605726	257021	Body weight	CC
24	99	1841999	769462	769466	166772	Body weight	CC
24	99	1841999	769462	769466	166773	Body weight	CC
24	99	1841999	769462	769466	166774	Body weight	CC
24	99	1841999	769462	769466	166775	Body weight	CC
24	99	1841999	769462	769466	166776	Body weight	CC
24	99	1841999	769462	769466	166777	Body weight	CC
24	99	1841999	947482	947486	139757	Feed conversion ratio	CC
24	99	1841999	947524	947528	139654	Feed conversion ratio	CC
24	99	1841999	1352302	1352306	214413	Eggshell shape	CC
24	99	1841999	1529891	1529895	161339	Carcass weight	CC
24	99	1841999	1529891	1529895	161343	Carcass weight	CC
24	99	1841999	1541645	1541649	161344	Carcass weight	CC
24	99	1841999	1742631	1742635	130478	Tibia strength	CC
24	2141999	2941999	2238886	2238890	166336	Fowl typhoid susceptibility	RI
24	2141999	2941999	2334524	2334528	315460	Body weight gain	RI
24	2141999	2941999	2504831	2504835	14416	Antibody titer to SRBC antigen	RI
24	2141999	2941999	2556625	2556629	137303	Feather pecking	RI
[truncated: 903 more rows]
