# Supplementary material for: Genome-Wide Analysis of Copy Number Variation in Vietnamese Local Chickens
Source: Animals (Basel). 2026 Apr 1;16(7):1085. doi: 10.3390/ani16071085 (PMC13072240; doi:10.3390/ani16071085)
Supplement: Supplementary file 1 [file animals-16-01085-s001.zip › Table S6.xlsx]

## Sheet: Sheet1
Table S6: Number of CNVRs Across Literature
	Breeds (n)	Number of samples	Method used	Total CNVR	Common CNVR	Reference
	Experimental line chickens (7)	64	aCGH (Agilent 244K)	837	103	Crooijmans et al., 2013
	Chinese local chicken breeds (11)	22	Array comparative genomic hybridization (aCGH)	201	32	Tian et al., 2013
	Chinese indigenous breeds, commercial breeds and Red Jungle Fowl (12)	12	Whole-genome sequencing (Illumina)	8.487	202	Yi et al., 2014
	Chinese chicken population: WRR × XH; F₀, F₁, F₂ (4)	554	60 K Infinium II SNP BeadChip	383	105	Rao et al., 2016
	Mexican chicken breeds (6)	265	600 K Axiom® Genome-Wide Chicken Genotyping Array	1.248	195	Gorla et al., 2017
	Italian chicken breeds (6)	94	600 K Axiom® Genome-Wide Chicken Genotyping Array	564	35	Strillacci et al., 2017
	Hy-Line International: 4 pure lines and 1 commercial hybrid (5)	18.719	Illumina 42K SNP, Affymetrix 600K SNP, Affymetrix 50K chips	2.687	22	Drobik-Czwarno et al., 2018
	Native breed and commercial meat breed (2)	8	Whole-Genome Sequencing	5.467	186	Sohrabi et al., 2018
	Korean chikens, Red Jungle Fowl (4)	65	Whole-genome sequencing (Illumina HiSeq 2000)	663	112	Seol et al., 2019
	Experimental chicken breeds (9)	26	Whole-Genome Sequencing (Illumina HiSeq 2000	1.649	85	Bai et al., 2020
	Brazilian chickens (1)	1.461	600 K Axiom® Genome-Wide Chicken Genotyping Array	5.041	194	Fernandes et al., 2021
	Italian chicken breeds (23)	508	600 K Axiom® Genome-Wide Chicken Genotyping Array	1.172	200	Cendron et al., 2024
	Chinese indigenous chicken breed (1)	200	Whole-genome resequencing (Illumina HiSeq)	4.824	24	Xie et al., 2024
	Chinese indigenous geese (1)	504	Whole-genome sequencing	8.043	35	Zhang et al., 2025
	Vietnamese indigenous chickens (3)	24	Whole-genome resequencing (Illumina)	305	65	This study
